# Supplementary material for: Integrated Lung and Tracheal mRNA-Seq and miRNA-Seq Analysis of Dogs with an Avian-Like H5N1 Canine Influenza Virus Infection
Source: Front Microbiol. 2018 Mar 5;9:303. doi: 10.3389/fmicb.2018.00303 (PMC5844969; doi:10.3389/fmicb.2018.00303)
Supplement: Supplementary file 1 [file Data_Sheet_1.XLSX]

## Sheet: Samples.FPKM.PCA
Supplementary Data Sheet 1: Sample gene expression.
GeneID	KL3	TR3	KL7	TR7	LUN3	TRA3	LUN7	TRA7
ENSCAFG00000011292	10.2543	9.28989	8.1623	11.6115	8.27114	7.8007	8.74851	9.61196
ENSCAFG00000004950	19.8351	14.2526	18.1617	15.8506	19.9394	12.9418	15.0845	17.7662
ENSCAFG00000014023	0.0744419	0	0.00960031	0.00919902	0.0479702	0	0	0.112059
ENSCAFG00000002493	17.5791	10.0598	18.1924	13.2765	19.325	8.66199	16.0181	13.8919
ENSCAFG00000034202	0.0670579	0.0863879	0.103137	0.198765	0.110728	0.0436558	0.15968	0.118494
ENSCAFG00000028563	1.75048	1.41674	1.51063	1.42395	2.4405	5.64464	1.38964	2.30712
ENSCAFG00000008520	13.7729	5.18884	9.70145	6.38509	7.03546	2.50012	10.0584	7.36651
ENSCAFG00000034748	15.1315	7.93929	12.4386	12.1795	20.086	9.17164	14.7449	20.9176
ENSCAFG00000001072	0	0.0497673	0	0	0	0	0	0
ENSCAFG00000015429	4.84346	2.32692	7.03328	4.82463	8.46068	2.92581	8.07526	8.48609
ENSCAFG00000033984	0.40417	0	0	0	0	0	0	0
ENSCAFG00000022734	1486.15	1308.95	2183.26	1627.37	1466.74	1362.45	1138.07	1263.42
ENSCAFG00000031666	0.305595	1.37216	0.512924	0.499354	0.322882	1.41979	0.952974	0.391906
ENSCAFG00000028486	12.1951	11.6804	13.4748	10.3859	11.025	13.3069	12.6468	8.89984
ENSCAFG00000040826	0	0.0757836	0	0	0	0.123988	0	0
ENSCAFG00000007676	12.74	16.5592	12.7573	13.6612	14.5427	22.1471	14.7016	15.3844
ENSCAFG00000029607	14.2909	11.282	13.1742	11.7382	19.2567	11.6219	9.64631	13.3151
ENSCAFG00000007755	135.738	60.2049	139.599	103.67	138.92	46.9038	121.285	135.084
ENSCAFG00000023107	64.4573	30.8566	34.026	16.1131	64.3491	30.1542	49.6196	22.6184
ENSCAFG00000032976	3.29312	2.28374	3.43645	2.17829	1.85164	1.48231	0.862289	2.62437
ENSCAFG00000001564	0.087965	0	0	0	0	0	0	0
ENSCAFG00000004817	41.8691	19.8849	37.649	31.0872	41.9417	18.8912	31.2425	37.5656
ENSCAFG00000024822	0.398146	0.108135	0.235795	0.220961	0	0	0	0
ENSCAFG00000023436	0	1.21632	0.0623919	0.395643	0.0259617	0.940102	0.055507	0
ENSCAFG00000015711	15.5339	10.7639	12.1367	8.40155	16.8533	9.94298	6.8435	14.2376
ENSCAFG00000005536	24.9258	26.2589	21.1757	21.0695	25.177	22.5781	23.6878	21.5523
ENSCAFG00000016092	4.32846	1.80479	4.77527	5.06473	5.20922	2.77387	8.14728	7.65333
ENSCAFG00000016153	2.06215	1.96868	2.39459	2.11284	2.48181	1.67675	3.31038	2.8852
ENSCAFG00000013736	5.48753	4.05823	4.44154	4.03892	4.35298	5.35142	4.63787	4.69966
ENSCAFG00000012762	1.84602	3.49037	1.07072	1.78384	2.09763	5.86867	1.19211	0.390201
ENSCAFG00000015271	0.0341706	0	0.0397555	0	0	0	0	0
ENSCAFG00000011039	87.0698	26.0793	43.5392	28.5791	70.2361	26.7931	56.1573	46.5462
ENSCAFG00000028976	0.163482	0	0	0.276721	0	0	0	0
ENSCAFG00000030243	3.92153	6.52476	9.43122	6.77219	4.95483	9.85688	4.89002	7.61424
ENSCAFG00000040122	1.52224	1.48409	4.55632	1.99532	1.78583	3.64714	6.7113	2.62203
ENSCAFG00000016649	0.437396	0.192035	0.0284708	0.0275892	0.175154	0.129919	0	0
ENSCAFG00000028650	27.5914	22.4282	23.601	26.7849	24.9436	7.65342	21.2348	25.9646
ENSCAFG00000000350	16.5669	9.1	13.6803	12.5356	17.4899	10.4291	14.2907	15.5198
ENSCAFG00000033975	0.0328947	0.248046	0.190711	0.325956	0.181635	0.0898992	0.154378	0.215045
ENSCAFG00000031348	0.0651991	0	0	0	0	0	0	0
ENSCAFG00000007302	17.4931	13.8029	17.1939	16.7393	16.1956	13.7349	14.6651	15.5064
ENSCAFG00000006920	1.22644	2.55952	0.787556	1.72483	1.10451	3.57064	1.70686	1.09573
ENSCAFG00000000062	0.0232834	0.0511508	0	0.0513451	0	0.140737	0	0
ENSCAFG00000006327	0.371682	0.281634	0.316435	0.408379	0.166518	0.141878	0.233278	0.248302
ENSCAFG00000030770	32.0364	8.96514	22.9089	15.8343	30.1217	6.422	27.6157	23.1984
ENSCAFG00000033558	0.262012	0	0.1537	0	0.565018	0	0	0
ENSCAFG00000006395	79.8938	99.7978	116.744	79.5488	89.5568	100.205	98.8742	99.4818
ENSCAFG00000014457	0	0.250219	0.268809	0.378623	0.486462	0.906762	0	0
ENSCAFG00000040315	0	0.0717073	0	0.0724251	0	0	0.107015	0
ENSCAFG00000015133	13.1689	6.05579	11.129	9.33302	13.3726	5.55237	9.20114	10.8732
ENSCAFG00000015503	2.05561	1.66128	1.66825	1.75752	2.36316	2.35212	2.33349	1.90107
ENSCAFG00000017163	52.9496	91.8302	57.8743	64.7524	53.2994	99.9974	53.6041	50.2787
ENSCAFG00000035227	2.52554	0.713352	1.81645	2.09076	2.44854	0.766325	2.96664	3.39454
ENSCAFG00000003268	19.254	5.9488	13.5357	11.2955	19.1183	3.82365	15.9079	13.603
ENSCAFG00000018011	9.74193	15.0513	10.4368	10.466	11.1621	16.2998	13.188	10.3047
ENSCAFG00000039340	0	0.0880133	0.0921961	0.0881412	0	0	0	0
ENSCAFG00000013168	1.76587	1.87024	3.0483	2.57211	1.91907	0.449054	3.65111	2.64957
ENSCAFG00000008123	1.16223	6.63888	1.42791	5.28815	1.08415	7.33574	1.34156	1.56385
ENSCAFG00000005750	217.672	39.1377	142.228	44.958	199.682	7.28241	105.282	74.6404
ENSCAFG00000023829	28.9663	3.2677	7.25713	6.70078	4.14424	0	2.51889	4.00855
ENSCAFG00000019851	7.51797	22.8125	9.47051	15.9735	8.31811	23.7528	11.6342	9.63026
ENSCAFG00000006042	9.36591	3.72622	12.5442	7.36933	9.90828	4.50142	9.89672	12.1443
ENSCAFG00000032488	2.79784	1.93557	2.68532	2.23167	2.76731	1.74713	1.74861	1.91355
ENSCAFG00000007966	0.152546	0.0639749	0.0448653	0.12841	0.215045	0	0.0915353	0.100501
ENSCAFG00000005981	0.00637934	0.0105808	0	0.0178727	0	0.041037	0	0
ENSCAFG00000013863	0.36655	1.49978	0.14507	1.08255	0.608661	1.11883	0.188184	0.409887
ENSCAFG00000031108	0	0.00837763	0.0692942	0.00830487	0.0107928	0	0	0
ENSCAFG00000008521	11.2341	10.5273	10.5714	10.6268	11.7296	9.62441	9.06382	8.36046
ENSCAFG00000015750	0.00523506	0.0351655	0.00614041	0	0	0.0227665	0	0
ENSCAFG00000034257	0.223236	0	0.17131	0.162722	0.829832	0.295035	0	0
ENSCAFG00000033519	0	0.120291	0.0426701	0.122326	0	0.244842	0	0
ENSCAFG00000007216	5.24389	53.3835	4.82335	15.1995	3.75793	40.4962	6.29262	3.05123
ENSCAFG00000037687	0.441075	0.0957767	0.313013	0.246023	0.191137	0.111613	0.0685883	0.177847
ENSCAFG00000018668	15.6497	16.6815	19.818	17.0683	13.1776	14.055	12.1786	15.5693
ENSCAFG00000016750	10.126	7.82018	8.22115	7.8447	9.53686	7.317	10.4978	8.76301
ENSCAFG00000004438	11.6644	12.931	14.1499	13.419	11.1746	9.51624	13.3919	11.8765
ENSCAFG00000040596	0.20719	0.074776	0.0816209	0.302656	0	0.263896	0	0
ENSCAFG00000003503	3.5718	3.27674	3.43874	4.61724	4.34725	3.50171	4.09122	5.48276
ENSCAFG00000003670	0.521945	0.0580556	0.614433	0.214628	0.387494	0	0.729242	0.342641
ENSCAFG00000006533	0.338864	1.48921	0.0532253	0.861676	0.186294	1.65995	0.423494	0.235425
ENSCAFG00000014957	0.0736516	0.152461	0.108158	0.0828654	0.0254207	0.128207	0.0364235	0.0600835
ENSCAFG00000003442	2.11468	8.50679	1.77957	4.45797	2.54517	10.2622	2.28262	1.77745
ENSCAFG00000010889	1.00107	1.34701	1.38186	2.60529	1.08928	1.59411	1.92861	1.38828
ENSCAFG00000014436	0.160798	0	0.112766	0	0.278293	0.205703	0.0504703	0.085633
ENSCAFG00000024834	2.04977	1.72686	1.87906	2.2226	1.61324	1.90313	3.9072	2.44616
ENSCAFG00000015363	16.0071	11.5314	18.3809	17.1292	16.9219	9.86236	20.5654	23.3274
ENSCAFG00000039532	0.504897	0.110758	0.297017	0.0565419	0.214135	0	0	0.200713
ENSCAFG00000035702	0	0.0894152	0	0.0909345	0	0	0	0
ENSCAFG00000028697	0	0	0	0.217448	0.0875071	0	0	0
ENSCAFG00000007508	0	0	0	0	0	0	0	0
ENSCAFG00000025454	4.05031	0.540461	2.404	1.20821	1.90837	0.0795439	2.45969	2.60257
ENSCAFG00000010239	35.7017	36.8079	29.8617	26.1498	29.7364	34.564	43.9117	26.1179
ENSCAFG00000030923	0.106613	0.0375297	0.121386	0	0.0507073	0.0823873	0	0
ENSCAFG00000006278	10.1796	6.69878	9.38255	9.90753	10.6553	7.49198	9.28819	11.6894
ENSCAFG00000029615	0	1.02711	0.0161999	1.12996	0	1.01419	0	0
ENSCAFG00000031388	0.110079	0	0.50561	0.118453	0.438625	0.163104	0.914459	0.138619
ENSCAFG00000011682	0.00192676	0.0021983	0	0	0	0.00249784	0	0.0025714
ENSCAFG00000019392	0.218599	0	0.0631382	0.240416	0	0.0764326	0.0881953	0
ENSCAFG00000005863	0.0996202	0.0358707	0.193787	0.400995	0.13978	0	0.315439	0.0877745
ENSCAFG00000030232	2.60008	0.63293	0.57713	0.410729	2.25849	1.27876	0.797018	0.609198
ENSCAFG00000017179	4.60508	3.14514	5.52103	4.72535	5.00151	3.47949	3.98217	5.19249
ENSCAFG00000004101	12.15	6.54675	10.2396	8.73224	12.7865	6.26575	13.4408	11.6043
ENSCAFG00000032742	0.0525309	0	0	0.00995955	0	0.0120844	0	0
ENSCAFG00000030888	7.87727	8.53804	6.70301	7.48496	10.5481	14.4276	6.52144	7.55689
ENSCAFG00000032192	138.692	74.6534	76.5739	86.7412	225.069	97.6393	153.153	166.292
ENSCAFG00000000079	10.9941	8.17581	11.4053	10.8479	11.0603	7.89474	9.54199	10.5924
ENSCAFG00000019947	10.8273	6.40731	9.77072	7.91637	11.0307	6.17256	10.3666	10.4055
ENSCAFG00000038754	0.128002	0.614669	0.37142	0.941603	0	1.27094	0.406249	0.0422466
ENSCAFG00000038255	0	0	0.0432248	0	0	0	0.0602069	0
ENSCAFG00000028688	5.18902	7.1351	4.27235	5.95603	5.92587	6.1193	5.94081	4.71931
ENSCAFG00000029130	1.5106	18.0597	1.63112	10.3848	1.93614	19.8457	1.23889	1.41791
ENSCAFG00000033782	0	0.0491285	0.052299	0	0.185809	0	0.282335	0.175473
ENSCAFG00000014218	0.0140743	0.0800593	0	0.0159635	0.0257223	0.0728322	0	0
ENSCAFG00000019615	9.45885	6.56521	7.82069	7.57894	9.24544	5.76955	8.9892	8.44563
ENSCAFG00000015118	0.0497968	0.0491001	0.0334561	0.0324983	0.0100725	0.0867757	0.0661146	0.0375945
ENSCAFG00000007392	2.35105	3.34199	3.42368	3.28141	3.36781	2.38309	4.18071	1.93006
ENSCAFG00000032081	52.0409	35.7016	54.2036	53.1101	62.3908	37.0497	63.8088	58.8823
ENSCAFG00000031957	17.47	17.1811	18.1977	16.7449	14.7446	17.7518	17.5838	15.7078
ENSCAFG00000029611	0.222471	0.408623	0.177605	0.288214	0.320386	0	0.860137	0.250129
ENSCAFG00000017814	0	0.226758	0	0.146012	0	0.14483	0	0
ENSCAFG00000006389	1.40132	4.15363	1.40412	1.90149	1.35477	5.53281	1.68876	1.5554
ENSCAFG00000036620	0.12478	0.0222929	0.0243068	0.13741	0.114876	0.173925	0.393731	0.0271447
ENSCAFG00000006474	12.7406	9.68395	13.3457	10.9438	13.1066	11.2129	18.2497	13.8877
ENSCAFG00000039504	0	6.80716	0.0507048	2.55313	0	10.1744	0.135874	0.113773
ENSCAFG00000006630	0	0.389513	0.0387644	0.0721867	0	0.67035	0	0
ENSCAFG00000030166	1.21603	0.949401	2.22492	2.4867	3.4517	0.229222	2.77543	3.23478
ENSCAFG00000003410	9.66639	5.88742	10.4544	9.12506	10.5929	5.72985	13.1577	12.2758
ENSCAFG00000040644	0.0516288	0.0433273	0.164027	0.0820862	0.128153	0.0329665	0.116271	0.207128
ENSCAFG00000029443	0.182234	0.198396	0.395177	0.239294	0.338596	0.304152	0.360803	0.462093
ENSCAFG00000037772	0.0331196	0.0706751	0	0	0	0	0.100332	0
ENSCAFG00000009802	15.9881	12.1826	14.0638	11.5255	13.6497	10.2528	12.0379	12.3782
ENSCAFG00000023840	0	0	0	0	0	0	0	0
ENSCAFG00000034285	0	0	0	0	0	0	0	0
ENSCAFG00000007880	36.3189	26.8851	37.1624	34.1359	36.507	27.0823	25.5864	37.8634
ENSCAFG00000033412	0	0	0	0	0	0	0	0
ENSCAFG00000039066	0	0	0	0	0	0	0	0
ENSCAFG00000009190	39.3095	26.5999	52.8118	41.8285	40.843	32.3751	49.1675	56.6322
ENSCAFG00000036756	0	0	0	0	0	0	0	0.462494
ENSCAFG00000030234	0	0.302428	0.269953	0.51067	0.065776	0.774341	0	0
ENSCAFG00000009106	34.1769	17.6724	30.1874	26.9206	35.1855	17.127	28.0606	34.4654
ENSCAFG00000001924	2.75508	24.5989	3.02327	28.0555	1.95281	45.7722	0.872277	2.27271
ENSCAFG00000036360	0	0	0	0	0	0	0	0.49423
ENSCAFG00000032731	69.9677	213.283	89.9155	74.5677	32.403	236.137	196.393	74.4247
ENSCAFG00000029028	2.21574	2.64229	2.35673	2.19083	2.36263	2.97569	2.03987	1.29109
ENSCAFG00000012317	16.8829	19.7569	15.0221	17.2697	16.1978	24.2783	10.8488	15.6201
ENSCAFG00000020174	15.6614	8.72783	12.4448	10.8896	12.9391	8.91826	10.0134	11.4861
ENSCAFG00000006103	1.00736	12.3788	1.17538	7.94126	2.238	18.9141	1.0868	1.21168
ENSCAFG00000031678	20.1495	16.563	18.3903	16.5334	18.2356	15.6658	15.9663	17.0559
ENSCAFG00000016140	35.2014	31.7951	31.9972	29.8714	34.6457	35.0137	31.8835	29.0806
ENSCAFG00000014616	0.994456	191.185	0.871339	77.2469	0.912047	176.791	1.15146	0.848444
ENSCAFG00000019581	10.6541	3.8809	10.7124	10.8518	12.304	3.93082	13.3896	13.5514
ENSCAFG00000029322	0.412604	0.726109	0.990571	0.527183	0.276474	0.880979	0.111837	0.178888
ENSCAFG00000007204	0	0.0159986	0.0341762	0	0	0.0203504	0.0234935	0
ENSCAFG00000013966	0.0472697	0.0972956	0.039057	0.0638538	0.0135926	0.0933865	0.0232375	0.0190935
ENSCAFG00000039946	0	0.0416568	0	0	0	0.149646	0	0.0500162
ENSCAFG00000008479	0	0	0	0	0.18482	0	0.090733	0
ENSCAFG00000012140	3.21175	7.02751	8.10632	5.91226	2.04365	4.1745	7.01494	4.04717
ENSCAFG00000039664	0.0898479	0	0	0	0	0	0	0.238342
ENSCAFG00000024335	21.3612	11.2096	15.008	14.7552	22.2741	11.2231	17.7092	19.9896
ENSCAFG00000039460	0.0343344	0.0375368	0.200554	0.0377793	0	0	0	0
ENSCAFG00000008438	2.60384	8.34086	2.90284	5.53378	2.47276	9.34154	2.60299	2.03597
ENSCAFG00000001456	6.84589	7.18176	8.21167	7.99285	8.12094	6.38088	10.7585	8.31566
ENSCAFG00000037476	0	0	0	0	0	0	0	0
ENSCAFG00000030246	1.53055	0.475728	1.06428	0.706279	1.21193	0.316515	1.20822	1.41967
ENSCAFG00000005883	22.3197	19.1088	27.3216	23.4052	21.1307	15.1998	13.3367	25.7573
ENSCAFG00000038776	1.20964	0.387228	1.38627	1.31226	0.684659	0.298619	1.12637	1.59683
ENSCAFG00000036431	0	0	0	0	0	0	0	0
ENSCAFG00000000731	0.226264	4.52737	0.808201	1.60639	0.469447	3.90928	1.29324	3.2355
ENSCAFG00000029944	1.967	1.30891	2.20325	1.7468	2.20733	1.04409	1.9283	1.97404
ENSCAFG00000023139	84.7506	67.9714	76.9235	82.7648	101.24	75.3917	66.074	108.195
ENSCAFG00000038998	0.385036	0.213835	0.20525	0.329986	0.292626	0.204018	0.254637	0.177012
ENSCAFG00000018226	0	0.0474597	0	0	0	0	0	0
ENSCAFG00000003980	9.86394	3.7078	8.24225	7.15216	8.36704	3.6061	8.29924	8.59043
ENSCAFG00000036638	0	0	0	0	0	0	0	0
ENSCAFG00000013964	19.437	22.1183	20.4098	21.3995	24.5177	22.6453	26.1501	25.1098
ENSCAFG00000012028	0.930297	0.726208	0.453837	0.166888	0.0868126	0.805593	0.512393	0.324377
ENSCAFG00000009981	12.9014	14.0807	13.1422	16.4856	12.2533	14.6812	11.2449	14.3933
ENSCAFG00000033134	0	0	0	0	0.0699737	0	0	0
ENSCAFG00000033265	0.138736	0.0651567	0.125466	0.12899	0.240316	0.0113435	0.0674479	0.215339
ENSCAFG00000025168	0.523869	0.269559	0.901623	1.05446	0.716625	0.318152	0.989719	1.07593
ENSCAFG00000005333	19.9831	15.4833	17.6961	18.2712	18.6563	15.7578	19.3879	17.9465
ENSCAFG00000013273	2.13712	0.831008	2.55435	1.32574	1.97807	0.283146	1.7927	2.26146
ENSCAFG00000001908	8.34957	7.70581	8.74861	7.85574	7.27358	8.39619	7.71626	7.20209
ENSCAFG00000011099	24.214	34.2334	26.3214	26.0412	19.2184	35.7157	27.5058	21.5451
ENSCAFG00000000259	38.9089	40.3859	34.2518	36.314	41.3366	43.1582	42.8956	41.0898
ENSCAFG00000009447	0.0713899	0.0388427	0.041955	0	0.0654455	0	0	0
ENSCAFG00000032504	56.6605	40.8564	59.4963	52.2159	64.5355	42.1517	67.1739	57.0122
ENSCAFG00000015895	36.4653	25.1781	38.2851	25.8825	32.5359	20.1858	49.6342	29.1783
ENSCAFG00000036983	0.13361	0.873114	0.186799	0.768358	0.213806	1.85899	0.021827	0.0908243
ENSCAFG00000032353	13.2585	5.99065	15.1462	8.59301	11.1836	6.00126	12.7478	10.4582
ENSCAFG00000000071	68.634	86.3477	63.9983	74.8424	62.012	99.1256	65.7051	62.0458
ENSCAFG00000008022	1.7001	21.3223	2.57156	18.6366	2.3871	33.456	0.886204	1.4409
ENSCAFG00000033523	0	0.966423	0	0.0894678	0.934062	1.21541	0	0.109778
ENSCAFG00000033543	0.112183	0.0242954	0.103493	0	0.096256	0.0142678	0.0350916	0
ENSCAFG00000034810	0.147379	0.212565	0.340211	0.322181	0.19943	0.132191	0.539132	0.503793
ENSCAFG00000000147	3.93389	2.97467	2.92981	3.3133	3.55768	2.13951	3.34566	3.05454
ENSCAFG00000037879	0.0543561	0.2947	0.254216	0.23896	0	0.421016	0	0
ENSCAFG00000004411	4.85085	4.96055	6.92433	6.6205	4.0441	8.81242	4.17886	5.78306
ENSCAFG00000002414	0.596675	1.34535	0.466843	0.765553	0.932822	2.01962	0.264915	0.715829
ENSCAFG00000036166	0.207323	0.390197	0.0906087	0.313243	0.31984	0.310383	0.159581	0.236182
ENSCAFG00000011269	0.801908	303.583	0.0247099	115.499	0.288289	301.703	0.391842	0.132424
ENSCAFG00000015751	0.0103606	0.0344289	0.0242553	0.0229922	0.0137555	0.0754547	0.0330585	0.0391146
ENSCAFG00000018876	25.647	17.7145	24.575	20.2411	27.2488	17.0015	26.3037	21.4886
ENSCAFG00000024573	1.63284	0.197747	0.43118	0	0.513842	0	0	0.243676
ENSCAFG00000025081	4.2268	2.62246	2.2227	2.6033	1.4401	2.72996	2.71332	1.08071
ENSCAFG00000036420	0.524494	0.198944	0.874427	0.523258	1.00187	0.400483	0.839529	0.506172
ENSCAFG00000009839	2.99902	0.812129	2.01821	1.46257	1.82956	0.51857	1.73709	2.01713
ENSCAFG00000012269	5.25486	7.2611	5.42065	5.06539	5.65346	11.4062	6.38721	5.53171
ENSCAFG00000040561	0.289331	0.373046	0.354162	0.359084	0.467119	0.927626	0.149269	0.154883
ENSCAFG00000023165	0.519152	1.04503	0.596915	1.23001	1.24998	1.93816	1.54106	0.32837
ENSCAFG00000032611	1.95741	7.11585	2.31014	6.0491	2.29294	10.9818	2.38412	1.77428
ENSCAFG00000019441	0.037629	0	0	0	0	0	0	0.0489581
ENSCAFG00000019843	16.6906	9.08806	13.1604	13.0413	19.2558	9.49696	16.337	17.0257
ENSCAFG00000012757	5.95625	3.79214	11.2001	6.56262	6.65772	4.40945	6.73108	10.0542
ENSCAFG00000013214	364.802	344.212	347.2	344.98	341.791	365.861	377.86	362.973
ENSCAFG00000030556	65.4815	106.958	98.5329	71.1444	86.8419	76.2938	70.8675	109.404
ENSCAFG00000014124	9.50105	18.1053	8.27543	9.90087	12.0781	30.6274	16.9747	14.0526
ENSCAFG00000019944	36.7753	48.3745	53.5075	36.2941	33.0263	47.9038	53.0444	44.0363
ENSCAFG00000019227	14.0383	12.5444	8.87638	10.7398	17.5686	14.5531	7.12436	11.451
ENSCAFG00000039760	0	0.263739	0.150303	0	0	0.0680591	0.0409093	0.0683852
ENSCAFG00000034187	0	0	0	0	0	0	0	0
ENSCAFG00000015543	21.372	8.49259	19.2598	14.4896	17.5572	6.56159	12.0397	15.3541
ENSCAFG00000000912	18.2912	19.0839	17.2936	18.9172	18.8443	21.5154	23.5389	18.3865
ENSCAFG00000001378	71.3692	20.1365	59.984	44.9662	67.8411	20.1454	50.6291	65.8631
ENSCAFG00000037661	0.408007	0	0	0	0	0	1.31069	0
ENSCAFG00000006694	5.53088	6.64566	7.32109	6.39823	6.49776	6.75731	5.48962	5.48245
ENSCAFG00000007435	4.93347	5.50375	5.70352	3.92071	3.7209	3.3013	5.6887	5.79968
ENSCAFG00000014291	21.4411	12.343	19.9214	18.7519	22.4203	12.0211	23.9225	24.1067
ENSCAFG00000004124	0	0.21928	0.118188	0	0	0.912545	0	0
ENSCAFG00000017623	2.20339	4.29971	2.22643	5.30175	1.42964	5.05465	1.74208	1.16271
ENSCAFG00000016786	0.368401	3.05552	0.332467	1.37793	0.569512	4.64686	0.14498	0.571981
ENSCAFG00000029646	0.197721	0.299126	0.379522	0.192649	0.349816	0.576027	1.01391	0.449717
ENSCAFG00000013894	51.9133	25.49	47.9842	38.0069	37.1849	20.694	40.5746	44.851
ENSCAFG00000004480	2.43139	0.860112	1.40132	1.36086	2.77033	0.299087	1.8805	1.61098
ENSCAFG00000028614	2.58188	2.17175	2.48804	2.53321	2.85557	2.10311	2.8361	2.41408
ENSCAFG00000032864	0.030571	0	0.0182205	0.0260731	0.0209778	0.0227329	0	0.0198212
ENSCAFG00000003681	0.952947	1.9954	0.674275	1.44462	0.990246	3.70832	1.02119	0.728701
ENSCAFG00000012950	0.491129	0.237654	0.436858	0.351844	0.641612	0.436179	0.448304	0.607347
ENSCAFG00000040672	0	0	0.0260141	0	0	0	0.0346559	0
ENSCAFG00000039598	0.180341	0	0.205659	0.131239	0.168129	0	0.369673	0
ENSCAFG00000011666	697.219	786.372	808.147	683.045	477.935	755.09	647.047	544.449
ENSCAFG00000017286	0.712531	0.972819	0.768405	0.745576	0.763565	1.15325	0.962559	0.884038
ENSCAFG00000035209	0	0	0	0	0	0.066859	0	0
ENSCAFG00000001967	0.241283	0.0870473	0.176491	0.188814	0.207104	0.161325	0.209588	0.196417
ENSCAFG00000031847	0.102558	0.184066	0.23168	0.334647	0.343048	0.0990383	0.468487	0.123489
ENSCAFG00000009614	19.791	8.01148	14.6652	16.4071	27.0035	10.7225	15.3959	22.8149
ENSCAFG00000031658	0.337465	0.116937	0.129582	0.240015	0.0718848	0.163087	0.523284	0.137383
ENSCAFG00000017781	0.615076	0.350761	0.591324	0.360718	0.515043	0.409022	1.05892	0.4911
ENSCAFG00000036765	55.106	47.0606	54.8086	46.7147	62.4304	66.3873	59.8537	61.8376
ENSCAFG00000007696	0	0	0.0237575	0	0.0289108	0	0.0321969	0
ENSCAFG00000035393	0.181127	0	0	0	0	0	0	0.245675
ENSCAFG00000018762	7.85094	7.20516	7.14239	6.82614	9.09912	6.80014	9.01937	8.01754
ENSCAFG00000029496	5.87248	8.4999	5.97335	6.08823	4.88308	7.47673	6.0462	4.66724
ENSCAFG00000009617	28.2551	9.16387	10.2886	3.0019	25.0118	6.421	17.9362	3.62408
ENSCAFG00000029309	0	0.294461	0	0.118931	0.0757171	0	0	0
ENSCAFG00000015159	10.1936	3.33713	6.95214	3.76884	6.79627	1.22872	11.5696	6.29549
ENSCAFG00000036525	0	0	0	0	0	0	0	0.234813
ENSCAFG00000030253	1.67422	0.510478	1.45796	0.932842	1.59589	0.467843	1.36675	0.92823
ENSCAFG00000033641	0.0325749	0	0	0	0.14035	0	0	0
ENSCAFG00000018536	33.5077	21.6448	31.9464	28.912	29.2592	23.0634	26.0183	31.2806
ENSCAFG00000016548	0	0.0378617	0.038954	0	0.19011	0	0	0
ENSCAFG00000004820	32.7269	11.8032	32.1087	27.8641	34.029	13.0915	27.2735	39.3029
ENSCAFG00000010925	7.00171	5.24489	7.42077	6.9296	7.50272	5.47893	8.2329	7.96938
ENSCAFG00000038619	0	0	0	0	0	0	0.216728	0.177346
ENSCAFG00000018791	18.7588	16.5886	17.2549	16.64	18.5322	16.9685	14.8853	16.8566
ENSCAFG00000003939	57.998	34.5833	63.2862	66.4702	61.1909	31.3583	64.9268	79.2051
ENSCAFG00000014264	9.72677	7.04165	11.9527	10.0736	11.2664	6.51781	8.42898	11.0717
ENSCAFG00000004521	24.0348	5.71415	17.1202	16.6268	29.153	4.77575	16.6846	26.0306
ENSCAFG00000004530	11.8742	9.61046	12.5185	13.0883	12.1664	9.77358	10.4999	10.9706
ENSCAFG00000017004	71.3653	21.1405	59.6652	47.4696	80.7564	20.8386	84.6414	73.3109
ENSCAFG00000035750	0.075648	0	0.0874526	0	0	0.0341864	0	0.033554
ENSCAFG00000019258	3.14612	14.0281	3.60226	8.00698	5.52467	19.8453	4.17495	4.54679
ENSCAFG00000016245	23.8819	8.51687	29.5801	12.062	9.54696	4.12341	51.7625	18.069
ENSCAFG00000011861	1.78389	0.679655	1.33562	1.04832	1.45157	0.550514	1.09946	1.49878
ENSCAFG00000040050	0	0.0938231	0	0	0	0.10952	0	0
ENSCAFG00000009074	9.40847	14.9226	7.81514	11.12	8.76673	15.102	6.78215	7.4289
ENSCAFG00000009855	23.9005	15.9945	25.7825	18.0982	27.9299	17.0422	32.4006	22.7275
ENSCAFG00000005019	5.90368	1.09448	5.00953	4.21722	7.0934	0.553473	5.21615	6.54023
ENSCAFG00000011922	25.3901	15.9802	19.8468	19.0193	21.9583	14.686	16.8101	20.6973
ENSCAFG00000018614	24.151	17.634	28.6609	21.2367	26.4554	18.0133	16.9397	20.5858
ENSCAFG00000033459	0.237594	1.1527	0.160545	0.574047	0.188127	1.86951	0.0520699	0.264413
ENSCAFG00000013833	6.75338	4.11055	5.78337	5.46574	6.54017	3.29963	7.2955	6.63101
ENSCAFG00000008031	23.2419	79.9658	24.1707	38.0953	21.0903	58.9515	24.7547	19.8153
ENSCAFG00000004453	19.4856	14.6517	22.5521	15.8117	16.1954	11.7939	19.1774	16.7719
ENSCAFG00000001728	32.3543	25.5898	30.1968	24.442	27.2781	23.8786	22.2388	25.0829
ENSCAFG00000001515	1.57824	0.762128	2.02549	1.03789	1.36001	0.81332	1.55508	1.10679
ENSCAFG00000013277	0.464168	0.0456686	0.487219	0.367612	0	0	0.130157	0.5608
ENSCAFG00000002085	115.797	159.984	159.068	115.993	109.683	184.059	135.396	114.646
ENSCAFG00000029326	9.21597	6.4309	9.23012	6.94538	7.51266	7.02188	6.01861	6.70168
ENSCAFG00000008704	73.5151	38.7613	29.1503	43.0758	28.4116	36.8829	25.2693	25.3467
ENSCAFG00000028698	0	0.018482	0	0	0	0	0	0
ENSCAFG00000018981	25.3996	13.6216	21.2684	19.3028	22.5362	8.52737	12.29	19.8678
ENSCAFG00000034931	0.141492	0.0917525	0.120988	0.124305	0.23464	0.0484316	0.0963664	0.129804
ENSCAFG00000036085	0.193409	0.0704244	0.0984071	0.11724	0.0583509	0.326808	0.0324499	0.192328
ENSCAFG00000005959	0	0	0.0494748	0	0.0612899	0	0	0
ENSCAFG00000018636	14.7329	5.24374	13.3418	8.82419	14.7415	2.83188	19.385	13.6732
ENSCAFG00000034207	0	0.167414	0	0	0.18566	0	0	0
ENSCAFG00000020024	19.9134	117.279	22.4974	121.585	18.8073	229.733	9.85175	16.2917
ENSCAFG00000023923	6.13459	2.20662	4.59584	4.76906	6.35446	2.36036	6.05698	6.57471
ENSCAFG00000034193	12.4002	12.6704	10.9473	7.28529	12.1076	14.1613	14.5492	10.207
ENSCAFG00000006616	2.05859	1.48897	2.2077	2.51062	1.95494	1.51395	1.29851	1.38717
ENSCAFG00000019181	14.3984	7.58	14.6938	13.3878	17.7224	7.30735	16.9614	19.0419
ENSCAFG00000004547	0	16.4487	0	7.39842	0.113489	18.811	0	0.0525498
ENSCAFG00000036614	0.101754	0	0.0467638	0.0223387	0	0	0	0.135486
ENSCAFG00000012497	1.46281	0.829843	1.31001	1.24579	1.71504	0.922148	1.05117	0.863803
ENSCAFG00000011075	26.8293	17.2674	23.8439	20.3827	26.0324	17.4319	27.69	24.372
ENSCAFG00000030848	0.594742	1.00363	0.621243	0.894389	0.66485	1.2652	0.533505	0.630146
ENSCAFG00000000024	0	0.0719833	0.0253894	0.365993	0	0.0843201	0.137482	0.261776
ENSCAFG00000014926	9.88628	11.8403	8.64903	9.49093	10.0401	12.9342	8.65704	9.03248
ENSCAFG00000023628	262.133	325.159	286.698	261.163	224.379	260.92	293.313	251.871
ENSCAFG00000017030	2.37411	3.68268	2.87637	3.48377	2.16882	3.55407	4.13966	2.50037
ENSCAFG00000001453	17.395	17.5356	22.3585	21.336	16.9969	21.743	21.6255	20.8392
ENSCAFG00000014162	18.894	8.15025	13.5884	12.6377	22.3338	7.49359	14.4399	17.1207
ENSCAFG00000030944	20.3023	19.5023	20.6171	20.2403	26.1095	15.9704	29.1703	24.6387
ENSCAFG00000016994	0.20374	0.196324	0.131365	0.0250349	0.215552	0.0654069	0.29017	0.0291266
ENSCAFG00000002692	16.6549	9.52646	14.688	15.1489	19.9133	9.73258	12.9042	18.1657
ENSCAFG00000031745	0.227454	1.18345	0.210051	0.630673	0.476255	2.02881	0.0717786	0.34387
ENSCAFG00000000112	8.44066	5.05329	7.27881	5.70515	7.99864	10.3648	8.00638	7.89796
ENSCAFG00000030554	19.077	11.342	14.9954	12.8061	16.8138	7.90151	24.1169	19.0649
ENSCAFG00000029478	10.1466	4.2214	8.59824	10.2324	10.6276	3.76293	7.36134	10.2915
ENSCAFG00000028681	3.64744	2.16963	3.30514	2.7324	3.36361	2.43414	2.58901	2.84693
ENSCAFG00000010676	3.33244	1.09866	2.43807	2.25371	4.67838	0.949142	3.49545	3.91948
ENSCAFG00000008613	1.82146	2.75145	4.19998	2.01548	1.57351	1.88471	5.19904	2.08578
ENSCAFG00000018905	2.23562	2.36277	2.25489	2.6269	2.59135	2.89285	2.18436	2.70759
ENSCAFG00000011815	0	0	0.144103	0.0546433	0.0354086	0	0	0.0332611
ENSCAFG00000014617	7.2551	6.14289	8.01656	7.58297	7.86477	5.92156	8.69299	8.62112
ENSCAFG00000005113	80.1422	101.744	86.397	97.2583	85.1688	107.853	79.8602	84.0427
ENSCAFG00000009322	6.2851	5.32107	5.21879	5.37549	7.0312	6.05482	5.91945	5.28301
ENSCAFG00000017606	0.258485	0.272652	0.23925	0.765944	0.382674	0.401668	0.453678	0.39273
ENSCAFG00000000078	10.5546	9.32697	10.8109	10.9683	11.6996	8.39196	12.5023	12.5461
ENSCAFG00000020280	3.19252	54.2259	6.58154	44.4389	6.77447	93.39	0.554247	4.37641
ENSCAFG00000002400	1.50103	0.670322	1.48555	1.21928	2.4634	1.31358	0.760559	2.2593
ENSCAFG00000037041	0	0	0	0.134486	0	0	0	0
ENSCAFG00000008955	0.0582831	0.0742812	0	0.0199235	0	0	0.0290654	0.122356
ENSCAFG00000003500	0	0	0	0	0	0	0	0
ENSCAFG00000002191	0	0.293542	0	0.196006	0	0.337288	0	0
ENSCAFG00000000720	19.9503	28.3871	19.4896	19.9499	19.7849	29.988	17.7564	15.6707
ENSCAFG00000034733	0	0	0.0856351	0	0	0	0	0
ENSCAFG00000037593	0.791119	0.124832	0.227721	0.464345	0.72791	0.0953782	0.320067	0.150699
ENSCAFG00000004930	1.83802	2.11728	1.98356	2.29784	2.38805	3.49857	2.37545	2.40026
ENSCAFG00000040383	0.0212963	0	0	0	0	0	0.0317783	0
ENSCAFG00000003888	5.68802	10.4417	6.40613	7.71339	5.45612	9.00403	9.00735	6.8449
ENSCAFG00000019517	28.6431	27.3112	29.3033	27.2116	30.5578	26.2499	31.5773	27.856
ENSCAFG00000005617	14.2798	5.64385	8.81667	5.59925	11.8845	6.59221	10.1345	9.64629
ENSCAFG00000029439	59.8977	51.9662	60.6915	33.8259	50.7714	62.8678	38.2673	65.5491
ENSCAFG00000036397	0	0.112504	0	0	0	0	0	0
ENSCAFG00000018299	11.718	16.6379	14.404	15.9424	15.4087	21.0282	17.5713	15.3023
ENSCAFG00000023625	0	0	0	0	0	0	0	0
ENSCAFG00000010764	0.965156	0.121637	0.161731	0.244192	1.33457	0.539552	0.310601	0.75117
ENSCAFG00000005129	0.861336	0	2.29962	1.75239	1.42316	0	1.05696	3.43029
ENSCAFG00000031740	2.18102	2.21358	2.23207	2.61865	2.92491	2.63872	2.00799	2.29949
ENSCAFG00000036025	0	0.143077	0	0	0	0	0.107779	0.0903308
ENSCAFG00000000790	24.3234	5.15944	16.8957	11.5949	26.04	6.37335	26.0125	14.7997
ENSCAFG00000016932	840.901	270.429	1547.03	877.026	800.505	313.628	1547.76	1354.03
ENSCAFG00000029445	0.783323	1.03779	1.00109	1.31111	0.884632	0.750499	0.820847	0.698025
ENSCAFG00000005941	8.99716	10.0853	6.80237	7.79658	8.67747	12.9475	8.30543	6.31822
ENSCAFG00000000135	23.9247	8.78057	21.5744	19.0446	26.9789	8.58529	24.4572	27.8021
ENSCAFG00000030018	18.2975	13.4703	20.4954	14.8849	18.3276	13.583	16.9005	15.629
ENSCAFG00000001022	16.9532	14.5463	13.0784	9.96388	15.231	12.0448	13.4302	11.6357
ENSCAFG00000035398	0.0670572	0.14604	0.113042	0.146969	0	0.20323	0.0501414	0.0867023
ENSCAFG00000015462	13.9592	2.7721	12.3754	11.0557	21.6026	2.99057	16.3437	19.8893
ENSCAFG00000024450	0.0767605	0	0	0	0	0	0.129194	0
ENSCAFG00000013627	0	0.03866	0	0.0195958	0	0.137476	0	0
ENSCAFG00000010791	21.2852	3.29899	16.8511	13.7339	21.2347	2.20983	10.787	19.9833
ENSCAFG00000016607	134.173	40.0662	111.317	79.5375	136.762	35.4584	111.374	112.561
ENSCAFG00000023383	0.220946	0.491699	0.0500588	0	0	1.21309	0.206702	0
ENSCAFG00000031449	47.8746	39.1452	50.7329	36.7024	56.3456	41.6175	46.4294	51.1405
ENSCAFG00000010406	1.94104	6.38307	1.9205	5.76122	2.05806	7.3865	1.53227	2.1656
ENSCAFG00000015990	6.12551	5.14975	6.3049	6.07181	6.2693	5.49976	6.49374	6.68034
ENSCAFG00000007314	0	0	0	0	0	0	0	0
ENSCAFG00000029749	2.37844	2.00256	1.38514	2.78882	3.24686	2.2734	1.45299	3.70036
ENSCAFG00000010500	8.01138	6.18716	7.43917	5.68002	7.58449	6.07087	6.17961	7.99152
ENSCAFG00000010345	14.5572	5.28171	26.9214	15.2929	18.6649	4.54072	16.3758	23.2868
ENSCAFG00000028715	5.34743	5.42072	7.42362	4.74585	4.22076	4.68207	6.447	4.43909
ENSCAFG00000035090	0.240993	0.18387	0.275253	0.280023	0.606743	0.139372	0.359479	0.201434
ENSCAFG00000031164	3.25375	44.991	4.92025	24.0751	5.70676	74.1457	1.02416	3.14899
ENSCAFG00000005042	29.6335	21.3688	28.5519	25.3981	29.3227	19.1324	24.0735	30.4122
ENSCAFG00000007036	3.91346	0.731449	2.33884	3.12066	4.527	0.411666	5.04621	4.5541
ENSCAFG00000015540	31.4567	40.4961	30.5851	36.8013	35.1145	42.7605	34.7116	34.9282
ENSCAFG00000013879	0.879197	0.197343	0.92418	1.63398	1.37661	0.0685801	1.83155	3.26492
ENSCAFG00000015113	19.4364	23.3288	22.4687	24.9429	21.371	22.0527	24.9195	26.3375
ENSCAFG00000001540	9.8702	6.85812	10.3464	8.29097	10.4049	8.77538	15.6864	12.899
ENSCAFG00000008618	4.0181	7.15293	5.15252	4.80374	3.25	7.25354	5.51781	3.52721
ENSCAFG00000023907	0	0	0	0	0.0791224	0	0	0
ENSCAFG00000000608	10.1909	5.52563	9.3435	8.97679	10.9509	5.79107	8.95941	10.9562
ENSCAFG00000007357	32.1855	12.1418	21.5507	22.765	28.1861	10.8775	23.6249	27.9161
ENSCAFG00000004855	21.4897	3.49145	19.2561	14.1703	22.7967	3.22048	16.1123	21.9105
ENSCAFG00000004823	32.4972	31.1587	31.6166	26.1286	29.7918	36.3718	27.8438	23.9695
ENSCAFG00000030850	0.144172	0.178813	0.166186	0.191403	0.146248	0.138393	0.114448	0.175523
ENSCAFG00000006595	0.225421	0.242029	0.31423	0.290476	0.0875566	0.279471	0.380922	0.255036
ENSCAFG00000038220	0	0.313797	0.171767	0	0	0.64361	0	0.190645
ENSCAFG00000029685	0.942493	0.121733	0.260361	0.21853	0.700451	0.16566	0.179893	0.425021
ENSCAFG00000005416	18.7739	13.3063	15.0371	16.3672	17.878	15.8458	17.641	17.7739
ENSCAFG00000001871	19.037	17.8108	22.2402	18.6319	19.7526	20.703	17.5575	18.8195
ENSCAFG00000010534	2.92138	2.82736	2.95279	2.26595	2.57856	2.57858	2.87022	2.43247
ENSCAFG00000004284	2.76322	3.23125	2.02845	3.22045	3.68713	4.58127	2.02144	2.04648
ENSCAFG00000012803	2.15313	3.8316	1.77514	1.99543	2.16136	4.45734	2.49803	1.77509
ENSCAFG00000031319	1.9084	0.783547	2.1801	1.08635	1.91486	0.597347	0.91307	1.77409
ENSCAFG00000015467	0.497913	3.67672	0.168909	1.7711	0.939174	3.63843	0.279066	0.670206
ENSCAFG00000017312	4.86162	3.71171	5.67858	4.33628	4.08492	2.40001	5.71311	4.20463
ENSCAFG00000012682	3.60684	3.18481	4.71285	5.73234	5.80276	3.20722	4.60462	6.68482
ENSCAFG00000019640	8.64818	3.47907	11.4954	10.6239	10.9384	1.7803	7.20156	15.4767
ENSCAFG00000039584	0.442294	0.475439	0.254694	0.837639	0.153764	0	0	0.574395
ENSCAFG00000029836	3.00278	3.54793	5.20897	3.77211	3.11021	3.37083	4.70604	2.09432
ENSCAFG00000013094	10.6937	5.88518	8.75804	8.19506	9.91824	5.61426	8.04644	9.74342
ENSCAFG00000034778	0	0	0	0	0	0.071627	0	0
ENSCAFG00000019907	7.76151	3.79177	6.27351	6.42106	8.95984	3.94192	6.40386	9.89273
ENSCAFG00000005553	0.323244	0.0430555	0.473533	0.221112	0.607606	0	0.186635	0.615366
ENSCAFG00000036257	0	0.0321934	0.0688384	0	0	0.119009	0.0464525	0
ENSCAFG00000020401	0	0.0483891	0	0	0	0	0	0
ENSCAFG00000013174	2.03934	1.26607	1.34676	2.01214	1.67454	0.870969	1.05681	1.23612
ENSCAFG00000015827	423.374	273.034	331.099	261.971	324.954	230.73	430.456	311.804
ENSCAFG00000008600	0	0.0497011	0.0257181	0.0496075	0.0316723	0.043041	0.017868	0.0297425
ENSCAFG00000001534	16.0992	7.15993	15.3027	14.1552	16.294	6.96856	17.2149	17.7337
ENSCAFG00000038156	0.101276	0	0.24016	0	0	0	0	0
ENSCAFG00000007596	132.28	115.73	127.855	123.966	127.126	119.727	128.409	141.17
ENSCAFG00000014696	2.07109	2.2176	1.993	2.21995	2.08388	2.27319	2.24061	1.63967
ENSCAFG00000002111	15.0961	16.2231	15.1988	15.4359	14.8486	16.1933	13.8848	13.3387
ENSCAFG00000025837	0	0	0	0	0	0	0	0
ENSCAFG00000005801	0.0457424	0.20939	0.0498985	0.132943	0	0.184147	0.0640822	0.153043
ENSCAFG00000009274	0.429354	0.0213049	0.831957	0.237667	1.40905	0.0247147	1.00864	0.381534
ENSCAFG00000017343	0.630114	0.158169	1.16583	0.982842	0.588247	0.11691	1.90467	1.75922
ENSCAFG00000031458	172.814	174.603	167.866	146.305	168.641	193.935	178.82	158.629
ENSCAFG00000013905	17.5388	20.823	24.3091	22.3355	18.0106	26.1869	23.3899	21.48
ENSCAFG00000003526	0.205097	0.180987	0.230291	0.0545891	0.352484	0.157004	0.0199604	0.0157715
ENSCAFG00000030393	1.10133	0.802345	0.721718	0.136063	1.21425	0.961584	0.593768	0.976293
ENSCAFG00000008383	47.4953	30.1484	54.9141	43.0796	52.3204	31.4631	45.1113	50.328
ENSCAFG00000011010	0	0.0190172	0	0.0578159	0	0.0247613	0	0
ENSCAFG00000001632	1.99647	1.64593	1.33356	1.59554	2.82502	2.17943	3.05231	2.04247
ENSCAFG00000040484	0.131243	0	0	0	0	0.164629	0	0.0839684
ENSCAFG00000031127	0	0	0.00775228	0.0146962	0	0.0164427	0	0
ENSCAFG00000009118	0	0	0	0	0	0	0	0
ENSCAFG00000014624	27.1543	19.6245	19.2745	13.6168	26.2269	18.895	26.6745	16.0839
ENSCAFG00000032290	1.00312	5.23955	0.714287	3.06316	0.33118	3.25751	0.782623	0.43503
ENSCAFG00000003463	0.0729039	5.64783	0	2.99483	0.0478561	6.31904	0	0.0457187
ENSCAFG00000001114	16.4767	12.6218	16.7187	13.4735	18.1764	11.4444	13.6271	15.2254
ENSCAFG00000004985	218.298	113.998	185.398	138.511	184.443	101.992	154.337	164.255
ENSCAFG00000014159	18.2927	7.03442	16.7194	13.6946	18.8346	6.21264	21.7192	18.3075
ENSCAFG00000006835	1.36215	0.249881	1.46508	0.911143	1.51072	0.133852	1.35188	1.10727
ENSCAFG00000005984	19.9517	18.5972	21.3129	21.3268	21.5256	21.2116	16.8826	20.1316
ENSCAFG00000039610	0	0	0	0.105325	0	0	0	0
ENSCAFG00000014234	0.0488591	0	0.0568327	0	0	0	0	0.0658547
ENSCAFG00000034783	0	0.069805	0.0751737	0	0.0890225	0	0	0
ENSCAFG00000002110	2.28912	0.878142	3.31506	2.3129	2.32521	0.923646	1.97373	3.17629
ENSCAFG00000018366	0.00839853	0	0	0.00466528	0	0	0.0069597	0
ENSCAFG00000011970	23.7122	9.25064	12.8975	8.04247	23.3655	8.45294	16.214	9.56675
ENSCAFG00000032892	0	0	0	0	0	0	0	0
ENSCAFG00000014278	0.1747	0.0973122	0.161571	0.168264	0.215571	0.0518138	0.0980182	0.173991
ENSCAFG00000031067	2.222	3.22682	2.53269	2.68696	2.65387	3.36704	1.71709	2.10638
ENSCAFG00000000678	3.32121	3.58367	3.48031	4.04823	4.79173	4.04476	2.98808	4.09746
ENSCAFG00000015311	23.7867	22.0588	23.2267	20.651	19.8927	22.1174	19.7186	21.0273
ENSCAFG00000004776	5.00627	2.01138	2.88932	2.09274	4.00368	1.32746	3.35579	2.5049
ENSCAFG00000024642	0	0	0	0	0	0	0	0
ENSCAFG00000012931	0.159811	0.301358	0.185401	0.192914	0.425105	0.415561	0.160583	0.183315
ENSCAFG00000036202	0.648366	0.909121	0.462807	0.509419	1.12004	0.766842	0.647726	0.747596
ENSCAFG00000000681	1.47804	7.12715	1.38975	5.2218	1.79934	7.04889	0.937016	0.896494
ENSCAFG00000037451	0.978721	0.24039	1.04604	0.309175	0.52848	0.368633	0.894463	0.428581
ENSCAFG00000023443	1363.44	1251.92	1137.43	1210.64	1327.22	1362.34	1324.01	1353.54
ENSCAFG00000031381	67.1651	109.314	69.9979	93.3178	67.5955	149.964	60.6692	75.0022
ENSCAFG00000034326	0	0	0.100217	0.237362	0	0	0	0
ENSCAFG00000013995	8.87699	11.3398	7.11788	8.92795	10.0046	13.3276	9.76948	9.42654
ENSCAFG00000000876	21.0304	5.51131	16.0201	9.13159	12.1912	2.50562	17.5484	11.8856
ENSCAFG00000010951	76.2298	72.202	69.5971	71.012	75.1439	68.0032	78.3028	75.6768
ENSCAFG00000008635	10.8508	2.84705	7.67115	8.0203	13.0871	3.26235	6.5258	11.7594
ENSCAFG00000005978	0	0.0952108	0.102184	0.191295	0	0	0.0698224	0.0581901
ENSCAFG00000001034	11.5643	12.564	11.657	11.6276	10.2261	12.5241	11.2914	10.4855
ENSCAFG00000014190	25.2248	24.1837	22.3144	23.4381	24.2988	24.0508	29.2511	25.1142
ENSCAFG00000004011	28.2522	4.06285	27.3066	12.1607	25.8316	3.40478	28.7394	22.8292
ENSCAFG00000030220	122.906	117.755	117.595	121.46	126.639	119.302	106.421	114.422
ENSCAFG00000010615	118.019	132.982	137.94	104.688	111.264	112.179	139.041	103.691
ENSCAFG00000039209	1.45178	0.547692	0.632702	0.92465	1.62451	0.522878	0.829432	3.14591
ENSCAFG00000011784	8.43312	6.76655	7.74797	8.06872	8.50725	5.96312	7.38347	8.61134
ENSCAFG00000034833	0	0.0472105	0	0	0.062731	0	0	0
ENSCAFG00000008562	0	0	0.102274	0	0	0	0	0
ENSCAFG00000005275	4.7307	1.00417	3.09563	2.12298	3.57583	0.490741	2.43826	2.99676
ENSCAFG00000030699	7.12955	5.8454	5.43871	4.70649	5.85458	6.07366	6.57641	5.46512
ENSCAFG00000038154	0.0381396	0	0	0.0421042	0	0	0.226295	0
ENSCAFG00000009247	10.4025	5.45588	12.7695	9.94663	11.3482	5.07835	9.69146	11.2278
ENSCAFG00000004052	5.44685	6.20624	7.27421	5.62708	5.2498	4.56091	7.43461	5.72262
ENSCAFG00000014675	2.8659	4.50147	3.55066	2.73919	1.56216	3.71696	5.95696	2.80154
ENSCAFG00000017050	26.651	26.3558	39.1099	36.3227	29.1473	29.5203	45.3412	41.9809
ENSCAFG00000030374	1.81172	2.43078	0.672214	1.67273	2.69074	1.69113	3.19631	2.08933
ENSCAFG00000014814	52.0297	58.7459	45.3175	47.4071	51.2668	53.2944	46.664	47.5065
ENSCAFG00000014027	48.6214	42.9198	46.5467	50.0873	52.9482	48.8437	41.3119	51.8895
ENSCAFG00000005595	25.8392	15.965	25.3576	27.3232	30.6864	17.7205	25.912	34.094
ENSCAFG00000006439	22.32	18.7844	18.119	18.1281	21.0023	19.5301	22.5335	22.7455
ENSCAFG00000034587	0.344157	0	0.135686	0.254745	0.333318	0	0	0.0777212
ENSCAFG00000023384	0.321692	0.165612	0.32616	0.289616	0.216148	0.0548946	0.142749	0.287882
ENSCAFG00000040286	0	0	0	0	0	0	0	0
ENSCAFG00000035835	0	0	0.0237028	0	0	0	0.126455	0
ENSCAFG00000000194	0	0	0	0	0	0	0.0648561	0.0541254
ENSCAFG00000037333	0	0	0	0	0.105713	0	0	0
ENSCAFG00000028813	0.374567	0.247321	0.179633	0	0	0	0.237253	0.10292
ENSCAFG00000038755	0	0.132467	0	0	0	0	0	0
ENSCAFG00000006334	1.55955	3.93927	2.21591	2.78443	1.99555	5.4868	2.25413	1.69447
ENSCAFG00000039835	0.263773	0.54157	0.630493	0.212525	0.0550021	0.549296	0.121817	0.515167
ENSCAFG00000014276	12.2404	12.1582	11.0809	12.4338	13.9558	10.9823	14.2287	11.5564
ENSCAFG00000001207	0	0	0	0	0	0	0	0.0791781
ENSCAFG00000036569	0.254806	0.181107	0.417895	0.172537	0.380073	0.245867	0.189283	0.178366
ENSCAFG00000001180	0.137798	0.199151	0	0.0508221	0.0648356	0	0	0
ENSCAFG00000002695	0	0	0	0	0	0.0318995	0	0
ENSCAFG00000031803	1.02904	6.62656	1.56025	6.80806	1.93715	7.94173	1.54964	1.34384
ENSCAFG00000018572	16.4653	12.6623	11.9484	13.04	14.389	13.412	8.40939	14.8582
ENSCAFG00000018469	9.18402	5.22131	7.95976	6.86985	8.96921	4.99992	8.92621	9.21016
ENSCAFG00000007970	12.8917	1.3563	13.665	11.4414	15.1656	1.94354	11.2775	17.4223
ENSCAFG00000001436	0.651463	12.666	0.375219	6.90422	0.660905	11.5083	0.705126	0.368418
ENSCAFG00000023408	0	0	0	0.0699533	0	0	0	0
ENSCAFG00000039253	0	0.0841324	0.261019	0.256609	0.311846	0.1929	0	0
ENSCAFG00000015397	8.58544	5.36305	15.5065	13.0063	7.09597	4.58954	9.06203	10.9854
ENSCAFG00000033431	7.54484	0.395337	5.60236	3.83674	10.387	0.330512	3.39702	6.97573
ENSCAFG00000016286	15.8398	15.6547	15.4163	14.5927	14.5076	15.8561	11.3933	11.6186
ENSCAFG00000013650	28.2414	7.36027	20.2581	15.8028	31.6062	8.4618	17.1082	23.9872
ENSCAFG00000039284	0	0	0.030033	0.0868195	0	0	0	0
ENSCAFG00000003298	0.306576	8.30654	1.02932	5.48055	0.313227	12.0316	0.0612131	0.196949
ENSCAFG00000038719	0.176694	0.0750077	0.202926	0.153375	0.353118	0.084729	0.0531907	0.240174
ENSCAFG00000004887	3.92035	5.23542	2.91548	4.01977	3.90695	5.49881	3.63868	4.0087
ENSCAFG00000001312	69.5738	87.7049	72.0424	77.8491	61.8305	76.241	72.7138	63.6046
ENSCAFG00000039091	0	0.130054	0	0	0	0.246685	0	0
ENSCAFG00000014721	0.088853	0.0435648	0.148911	0.0652783	0.014193	0.130174	0.137542	0.10685
ENSCAFG00000033244	0	0	0.439235	0	0	0	0.199451	0
ENSCAFG00000015946	9.48787	10.6643	10.6752	12.3397	11.9129	13.7252	8.31394	10.9796
ENSCAFG00000007494	6.20048	5.94452	5.79322	6.68083	5.69782	5.57295	4.29521	5.94545
ENSCAFG00000016310	2.97089	0.584076	3.09927	1.69508	2.64761	0.0417263	1.71742	3.20445
ENSCAFG00000024041	26.3468	44.5439	33.2216	36.9636	21.6713	29.1883	30.4213	28.5155
ENSCAFG00000012221	9.21949	6.38223	9.91277	6.8613	8.14635	5.46051	8.94071	6.54887
ENSCAFG00000014180	67.474	66.5704	80.0574	71.7809	66.1177	65.9525	93.0082	76.703
ENSCAFG00000003275	0	0	0.0699575	0.132156	0	0	0	0
ENSCAFG00000010259	0	0.214292	0	0	0	0.421712	0.0432457	0
ENSCAFG00000038781	0	0.101187	0.135326	0.154574	0.133214	0.235251	0.109157	0.12504
ENSCAFG00000029716	0.111649	0	0	0	0	0	0	0
ENSCAFG00000007550	0.908379	1.24575	1.2377	1.66121	1.29484	1.37277	1.27594	0.835048
ENSCAFG00000034224	1.44168	0.776076	1.46563	0.799812	1.09819	0.530547	2.15733	2.06662
ENSCAFG00000002645	0.341289	0.610297	0.36895	0.530294	0.406402	0.433055	0.541926	0.407753
ENSCAFG00000012984	18.3192	39.0342	32.2289	37.361	27.6574	60.0445	34.1193	27.6555
ENSCAFG00000033819	0.0261828	0	0	0	0	0.0648798	0.369538	0.105211
ENSCAFG00000010970	0	0.071033	0	0	0	0.0591704	0	0.0588028
ENSCAFG00000023317	19.2278	8.36644	13.8474	12.9783	10.6061	1.83608	26.3251	19.268
ENSCAFG00000003190	15.0187	7.24536	17.4717	14.2132	16.6518	6.15498	22.8069	21.0804
ENSCAFG00000019211	0.991586	3.54046	1.30328	2.17347	1.05368	4.89892	0.904432	0.81659
ENSCAFG00000033115	0	0	0.317849	0.0737552	0.285011	0	0.105113	0
ENSCAFG00000004375	16.4462	5.22845	18.8703	13.3783	17.6884	3.77083	20.626	18.8397
ENSCAFG00000017628	7.55208	2.33151	6.53151	4.33855	6.38949	2.12427	6.55847	5.78892
ENSCAFG00000032949	0.158619	0.347281	0.188462	0.0881345	0	0.304158	0.251979	1.284
ENSCAFG00000020283	28.3637	25.776	28.0849	26.6107	30.2799	28.6342	28.3268	29.0859
ENSCAFG00000029887	1.14008	0.278896	1.97004	1.38863	1.72417	1.23426	1.25426	1.4648
ENSCAFG00000010721	5.20965	0.13782	2.98043	1.69027	4.74679	0.817111	3.80235	3.52653
ENSCAFG00000005896	0.25246	0.110295	0.242211	0.138527	0.210698	0.0723728	0.349905	0.271551
ENSCAFG00000020011	12.2435	12.5429	11.8054	12.0631	9.85155	9.73816	8.74216	9.8778
ENSCAFG00000006704	4.36009	1.39569	3.08895	2.27033	2.88058	1.14692	4.65987	2.12034
ENSCAFG00000018422	0.087753	0.771257	0.0731706	0.399719	0.0959397	0.908095	0.246641	0.0568258
ENSCAFG00000029141	0.0435811	0.959607	0.0257537	0.218815	0.0617681	0.501562	0.0341469	0.203879
ENSCAFG00000010005	31.2059	20.8882	32.5791	28.3093	36.2776	18.332	39.0126	34.8504
ENSCAFG00000013236	3.83091	3.40154	4.64646	4.58084	3.675	2.97164	4.9637	2.5255
ENSCAFG00000006199	60.1674	15.5022	81.1795	57.3484	64.7196	15.2312	88.5931	86.8882
ENSCAFG00000037190	0.373922	0.744389	0.460629	1.06876	0.458629	1.22186	0.189685	0.21508
ENSCAFG00000016052	2.36166	1.93748	2.89702	2.579	3.43401	1.87743	3.10069	3.48095
ENSCAFG00000019667	19.0258	13.3535	17.4685	15.6084	20.3793	14.5479	23.2313	20.2838
ENSCAFG00000035193	0	0	0	0.150134	0	0	0	0
ENSCAFG00000018251	0.0649562	0.213099	0.0767065	0.0642954	0.0579103	0.154615	0.0133434	0.0648658
ENSCAFG00000023963	28.6778	35.099	28.9073	24.2457	25.8352	37.0696	36.2561	29.2783
ENSCAFG00000037043	0.311163	0.142556	0.53258	0.43209	0.252661	0.173751	0.219016	0.992463
ENSCAFG00000003334	0.352167	7.39344	0.283072	1.94303	0.449202	9.20814	0.133003	0.244972
ENSCAFG00000007299	0.0280076	0.0622104	0.129302	0.0157985	0.100329	0.0729054	0.0222677	0.018646
ENSCAFG00000009394	12.0143	14.159	11.7213	11.3303	12.7292	16.4434	10.8526	8.42909
ENSCAFG00000017037	4.7857	18.829	6.65664	3.74657	2.78031	15.2004	8.20993	4.11582
ENSCAFG00000009510	1.5456	1.24631	1.65105	2.01101	1.4308	2.01561	1.9234	1.53038
ENSCAFG00000023265	0.0911354	0.0990571	0.076923	0.0816884	0.118549	0.165406	0.0209128	0.0521853
ENSCAFG00000000407	14.6925	20.2948	13.4452	16.9773	15.0817	20.9805	11.0454	13.1113
ENSCAFG00000000341	5.75562	10.0169	6.68402	10.2403	6.09969	8.50758	6.5038	7.32374
ENSCAFG00000034339	0	0.0354713	0	0	0.180334	0.0428964	0	0.0423064
ENSCAFG00000016410	7.06214	4.2062	6.34147	7.18101	8.95586	3.9788	7.20592	9.48284
ENSCAFG00000002811	0	0	0	0	0	0	0	0
ENSCAFG00000005911	0	0.361201	0	0.0612938	0	0.164422	0.271901	0
ENSCAFG00000000909	19.8394	33.5504	21.0363	22.6275	20.279	30.3029	27.0216	20.6224
ENSCAFG00000008992	16.3543	18.093	15.9263	14.1328	15.5165	19.2057	15.0397	12.9035
ENSCAFG00000031104	6.61873	1.98248	6.8149	5.88508	7.17468	0.978585	8.4728	7.30596
ENSCAFG00000011054	1.23672	0.838948	1.25257	0.977598	1.4035	0.831276	1.2928	1.43717
ENSCAFG00000012110	36.2482	33.0455	31.6434	34.9284	38.1219	34.9588	29.3824	39.7267
ENSCAFG00000009735	2.9606	1.65098	2.07195	2.33023	3.10327	1.16885	2.65861	2.75806
ENSCAFG00000036198	2.48714	3.38014	3.76006	2.12792	3.40111	3.84892	3.49119	0.992576
ENSCAFG00000031877	6.1832	4.92096	8.38979	11.789	19.0124	5.44713	5.54647	0
ENSCAFG00000017583	0.166783	0.405253	0.223008	0.585695	0.358454	1.03954	0.0888613	0.262024
ENSCAFG00000001501	40.4242	20.856	36.7283	26.6123	43.628	22.9583	40.71	39.7988
ENSCAFG00000006639	62.9693	62.8942	56.77	55.1996	68.2147	54.8262	62.2152	60.5206
ENSCAFG00000018135	6.60175	11.5572	8.65971	9.64441	6.9856	12.1377	6.41935	7.9692
ENSCAFG00000004682	11.4004	15.8872	9.82735	11.7324	12.8747	15.8107	8.31084	11.5842
ENSCAFG00000019818	5.74184	4.58934	5.87988	6.41298	6.51509	6.04328	7.68538	6.49691
ENSCAFG00000009360	62.1081	18.6431	58.6202	45.0692	63.6482	18.7624	53.6541	64.9001
ENSCAFG00000018814	23.2896	15.0974	21.7841	19.8977	25.2228	15.4633	29.0473	25.0304
ENSCAFG00000023521	0.0439207	0	0	0	0	0	0	0.0568828
ENSCAFG00000016920	9.09713	2.84565	6.0727	4.65859	9.60115	2.4909	6.96111	6.80642
ENSCAFG00000000216	7.8535	4.61503	7.26522	6.60283	7.95081	5.4782	5.16109	7.07363
ENSCAFG00000016963	0.446274	0.401618	0.275265	0.193324	0.239527	0.598551	0.275509	0.402973
ENSCAFG00000005323	0	0	0.0790391	0	0	0.08594	0	0
ENSCAFG00000004759	10.6989	6.42694	9.7964	8.76912	11.2906	6.23301	8.00774	9.55923
ENSCAFG00000001040	5.78388	5.05969	4.17846	4.79974	4.46594	4.82632	4.28174	3.34511
ENSCAFG00000034355	0.545329	1.39507	1.92708	0.604673	1.43183	0.236756	2.33557	1.46843
ENSCAFG00000007391	1.1787	1.24909	1.66802	1.9374	1.19686	1.53642	1.53694	0.977151
ENSCAFG00000036277	0	0	0	0	0	0	0	0
ENSCAFG00000031845	4.74634	3.59823	4.62927	4.39382	3.85719	4.56823	3.8924	4.3897
ENSCAFG00000012183	91.6377	75.7392	109.735	72.6028	87.0286	85.1814	154.59	97.7097
ENSCAFG00000011614	0	0.141936	0	0	0	0	0	0
ENSCAFG00000028760	6.20207	6.89812	6.97119	6.1717	7.93664	6.49417	8.38282	6.8187
ENSCAFG00000030634	0	0.0973964	0	0	0	0	0	0.0399504
ENSCAFG00000012569	4.20047	1.70404	7.33904	3.13772	2.92558	0.630755	9.19201	5.82327
ENSCAFG00000006701	13.8221	3.72588	10.2419	7.06972	14.6614	3.84362	5.88072	10.3411
ENSCAFG00000018423	6.76605	3.89222	6.57794	5.87408	4.77346	2.69611	5.20028	5.90798
ENSCAFG00000030431	0.055976	0	0	0	0	0	0	0
ENSCAFG00000007383	13.8898	17.5606	15.6273	18.4083	15.3564	18.6603	15.0768	15.6875
ENSCAFG00000032448	6.79865	5.31117	6.48107	6.36214	7.20402	5.83182	6.09143	6.80547
ENSCAFG00000005694	91.5558	143.787	118.61	126.845	88.5353	168.722	115.4	97.7041
ENSCAFG00000038341	0.0211901	0	0.0500174	0.0241691	0	0	0.137781	0.0281831
ENSCAFG00000002707	57.1129	69.7796	77.9019	57.79	39.8406	43.0973	62.4389	48.843
ENSCAFG00000019498	10.5206	7.71081	8.97547	10.261	11.9505	8.80202	8.82332	11.8367
ENSCAFG00000002823	2.88442	1.06057	3.35032	2.54806	1.59037	1.00797	2.5531	2.31609
ENSCAFG00000008506	9.04382	30.9735	9.3605	24.293	9.78212	43.6852	7.03011	10.6138
ENSCAFG00000010414	0	0.11339	0	0	0	0.0850849	0	0
ENSCAFG00000008436	23.1645	27.6307	20.96	19.7077	23.1201	28.0462	23.2919	21.2953
ENSCAFG00000033049	0	0	0.0155732	0.0298594	0.13165	0	0	0.0176577
ENSCAFG00000013496	2.94759	10.5178	3.43133	5.10401	3.82664	15.8509	3.85647	2.60761
ENSCAFG00000019910	6.82238	7.18788	6.58118	7.23773	8.63557	6.71475	7.18576	9.10502
ENSCAFG00000015180	3.77621	2.39682	2.91813	2.77547	3.72729	2.44643	1.9516	3.54359
ENSCAFG00000036523	0.0975186	0.108064	0.114632	0.0271402	0.388565	0.0899596	0	0.199127
ENSCAFG00000023562	3.16423	2.58771	3.50427	3.29755	3.3319	3.31793	3.01256	3.43797
ENSCAFG00000016564	0.385854	0.187804	0.570732	0.166266	0.42299	0.265009	0.32883	0.689383
ENSCAFG00000016091	6.15745	3.68667	5.7267	3.11113	5.38499	4.89838	5.95519	5.11152
ENSCAFG00000019992	0.0409	0	0.142479	0	0	0	0	0.1232
ENSCAFG00000007028	7.82045	7.81636	6.48628	7.56298	7.98294	8.16812	7.69394	7.68747
ENSCAFG00000016449	1.71035	0.386844	1.58224	1.22618	2.78328	0.0244679	0.930883	1.49304
ENSCAFG00000014114	3.90811	3.79875	4.21802	5.23782	5.3188	4.47968	2.4684	3.32022
ENSCAFG00000000662	0	0	0	0	0	0	0	0
ENSCAFG00000014931	0.968276	4.32034	2.10387	5.59833	2.06033	5.38066	3.15698	1.6685
ENSCAFG00000012834	10.5988	6.95231	8.17715	6.82298	9.52093	8.10389	15.3259	10.2839
ENSCAFG00000002451	7.4095	7.49838	7.7328	7.00754	8.02196	7.93732	7.8448	6.69986
ENSCAFG00000016636	0.0725801	0.319723	0.685327	0.479849	0.92983	0.314824	0.323492	0.200349
ENSCAFG00000035181	0	0.17348	0.074131	0	0	0.0833981	0.0500105	0.0414938
ENSCAFG00000035830	0.177024	0	0	0.191655	0.475956	1.03653	0	0.340818
ENSCAFG00000003019	0	0.0839601	0.0908418	0	0	0.299723	0	0
ENSCAFG00000024982	16.6819	1.3035	19.149	4.52155	3.88974	0.595027	20.6002	7.3084
ENSCAFG00000005123	3.14642	8.75315	3.02426	5.18355	2.57835	11.0105	3.26885	3.29122
ENSCAFG00000008624	13.7872	3.69256	9.2091	6.27112	9.46453	3.30621	11.4089	8.54948
ENSCAFG00000022989	0.413968	0	0	0.680285	0	0	0.323404	0.547561
ENSCAFG00000037253	0	0	0	0	0	0	0.0472984	0
ENSCAFG00000008589	1.28323	10.8029	0.77684	7.21619	0.867178	8.80208	0.743151	1.06528
ENSCAFG00000031758	0.0398611	0.0146351	0.0311281	0.0739434	0.0544536	0.0179213	0	0
ENSCAFG00000038820	0	0	0.3328	0.307878	0	0	0.178613	0.600263
ENSCAFG00000010385	11.6766	6.29994	10.9839	11.138	12.8459	6.62821	10.9141	12.7213
ENSCAFG00000002708	162.95	98.4038	186.812	139.387	165.871	98.5584	148.419	169.456
ENSCAFG00000000083	12.3467	11.6414	16.2508	14.3948	12.4886	11.3367	15.0018	13.0651
ENSCAFG00000001204	2.6974	3.9656	6.38598	3.42425	2.07459	2.40941	6.90883	3.89813
ENSCAFG00000034376	0	0.0643685	0	0	0	0	0	0
ENSCAFG00000031918	34.2065	1.75582	28.5726	19.4426	38.9971	1.83499	26.2036	31.9487
ENSCAFG00000007163	11.1098	10.6397	10.954	9.40721	10.1777	9.86962	14.0878	12.0511
ENSCAFG00000023234	0.800503	15.5877	0.857502	5.64157	0.963107	24.665	0.171594	0.477409
ENSCAFG00000015762	55.0887	24.7127	50.0685	45.4928	58.1945	23.838	58.9176	61.8164
ENSCAFG00000016123	19.0154	14.3455	17.9529	16.0765	20.9225	14.4493	18.3266	17.7757
ENSCAFG00000015767	58.4606	52.0243	50.3649	56.0154	64.7388	52.671	56.1504	63.0269
ENSCAFG00000029883	80.367	40.9696	74.7269	62.343	91.1422	46.8362	72.9888	68.8749
ENSCAFG00000020031	3.69671	6.27444	3.50346	5.08695	2.70662	6.18095	3.52568	4.52944
ENSCAFG00000024672	0	0	0.0815566	0	0	0	0	0
ENSCAFG00000020035	4.45283	6.89704	5.40778	5.47274	5.99878	6.23441	5.06481	5.13458
ENSCAFG00000004629	0.12294	0.0977196	0.28216	0.222689	0.115917	0.260428	0.189711	0.380307
ENSCAFG00000000090	0	0.0488846	0	0	0	0	0	0
ENSCAFG00000012131	0.0238272	0	0	0	0	0	0.0741758	0
ENSCAFG00000002115	0.444396	0.380073	0.514077	0.623185	0.91071	0.232357	0.682731	1.31623
ENSCAFG00000020311	56.7715	47.4679	52.2619	43.1695	50.9123	44.0675	47.0397	48.5063
ENSCAFG00000000074	17.6677	8.40645	22.3302	10.3372	14.2291	7.80323	35.8326	16.2075
ENSCAFG00000039438	0.240163	0.261858	0.0937484	0.0888825	0.580928	0.400261	0	0.107501
ENSCAFG00000032532	0.193092	0.210753	0.0847278	0.0789463	0.123507	0.101316	0.0361861	0.0590538
ENSCAFG00000007839	119.708	84.0557	91.1388	64.1331	110.891	84.6969	109.788	78.8473
ENSCAFG00000032345	0	0	0	0	0	0	0.0545588	0
ENSCAFG00000001673	24.3714	31.244	23.2563	22.02	26.379	29.06	29.4246	25.3306
ENSCAFG00000010213	10.2337	10.5284	11.196	10.6811	11.5825	12.6804	11.9581	14.2188
ENSCAFG00000011554	0	0	0.115785	0	0	0.0473206	0.10292	0.085056
ENSCAFG00000002226	77.0955	54.7266	73.6171	50.8608	73.7239	54.6276	50.3483	60.391
ENSCAFG00000015634	6.13893	11.5969	4.65339	4.31556	5.5483	12.6268	6.00448	4.6086
ENSCAFG00000017385	0	0	0	0.0209934	0	0	0	0.0249914
ENSCAFG00000009108	3.96862	3.77612	4.87561	3.72899	4.00227	3.55961	4.43739	3.73086
ENSCAFG00000001317	126.521	183.851	162.522	166.18	131.139	200.34	191.317	153.076
ENSCAFG00000040364	0	0.329701	0.204688	0.276753	0	0.386632	0.507545	0.0858985
ENSCAFG00000022930	0	0	0	0.22448	0	0	0	0
ENSCAFG00000032982	0	0	0.0497996	0.047832	0.123129	0	0	0
ENSCAFG00000015875	0.344994	1.64072	0.266429	1.25383	0.256235	1.99862	0.0663927	0.564084
ENSCAFG00000016608	28.9013	10.8863	33.407	25.0107	35.0766	11.0207	26.1339	29.6318
ENSCAFG00000040160	0	0.0241532	0	0	0	0.0138213	0	0.0138208
ENSCAFG00000029964	0.0614487	0	0.0968007	0	0	0	0.0309684	0
ENSCAFG00000019827	2.35187	2.06837	1.40293	2.05854	3.16919	1.65755	1.2682	1.75341
ENSCAFG00000011839	0	0	0	0.0504088	0	0	0	0
ENSCAFG00000030464	1.57831	2.36072	2.25768	2.68113	1.98431	2.13067	2.06349	2.54455
ENSCAFG00000029486	0.257441	0.0534452	0	0.109601	0.331356	0	0	0
ENSCAFG00000034172	0.0445066	0.0241442	0.025676	0.0243633	0.030526	0	0.034659	0.0863177
ENSCAFG00000035201	2.17984	1.03811	2.35948	2.11509	3.31693	0.324258	1.05424	1.65321
ENSCAFG00000003624	3.16021	2.19867	2.90108	2.58947	3.45052	1.81007	2.83256	3.0241
ENSCAFG00000032890	0.58652	0.129641	1.01127	0.876508	0.339851	0	1.94692	1.22489
ENSCAFG00000007870	4.1728	3.48482	3.75016	3.85475	5.29965	3.45184	3.89243	3.63863
ENSCAFG00000012884	0.95806	1.42883	0.981017	1.47538	0.91135	1.34661	1.6855	1.27942
ENSCAFG00000011607	22.7932	23.1807	17.8697	23.649	20.312	38.395	18.0429	19.3524
ENSCAFG00000039307	0.120655	0.0442315	0	0.0442572	0	0.0526315	0	0
ENSCAFG00000029820	0	0	0	0	0	0	0	0
ENSCAFG00000000777	437.957	0.624264	500.433	431.55	566.012	0.753035	548.823	777.698
ENSCAFG00000005520	74.7014	64.0282	69.7754	60.1059	64.3148	64.4127	62.5987	58.096
ENSCAFG00000019926	1.62744	23.8884	2.12449	8.49106	1.70463	25.2434	2.36691	1.83663
ENSCAFG00000005490	25.1237	16.5358	24.4958	17.0563	25.4071	16.3814	28.981	20.1119
ENSCAFG00000008805	47.4584	67.0959	70.201	59.822	50.5089	62.0448	68.059	58.6705
ENSCAFG00000012709	23.1717	1.52167	19.0196	13.4614	24.7667	2.04305	22.5922	22.4355
ENSCAFG00000035529	0	0	0	0	0.0961979	0	0	0
ENSCAFG00000017800	38.6143	34.4351	33.4093	33.5677	38.0599	34.8637	38.3109	38.8317
ENSCAFG00000029327	2.3828	0.946651	2.66379	1.51057	2.18959	0.595472	1.34727	1.71133
ENSCAFG00000039324	0.091037	0.0494469	0.107799	0.150305	0.0659894	0.169098	0	0
ENSCAFG00000008095	8.31366	6.06806	8.5849	7.49476	7.31314	5.16146	5.74854	7.22186
ENSCAFG00000002721	18.7172	14.7142	20.1869	16.774	21.3384	16.5886	17.7517	17.6196
ENSCAFG00000037602	0	0	0.50373	0.480295	1.22709	0	0	0
ENSCAFG00000037272	0	0.101037	0	0	0	0	0	0.122672
ENSCAFG00000032519	0	0.0801774	0	0	0	0	0	0
ENSCAFG00000032936	0	0	0	0	0	0	0.0564247	0.0226926
ENSCAFG00000005621	75.4905	35.6758	51.9888	33.9348	67.9037	40.6353	56.3687	46.163
ENSCAFG00000030932	3.21165	6.63169	3.20034	5.21383	3.72356	8.78329	2.05001	2.83373
ENSCAFG00000039930	0	0.570979	0.304631	0	0.745775	0	0	0
ENSCAFG00000004278	0	0	0	0.0590434	0	0.068633	0	0
ENSCAFG00000002548	16.7805	17.3013	33.3297	18.3007	18.0628	19.6142	4.3874	2.10274
ENSCAFG00000009078	4.89562	1.82231	4.79813	4.228	6.65317	2.49624	4.88125	5.38061
ENSCAFG00000011540	0.885425	4.16564	0.540256	2.418	0.533842	6.69761	0.10113	0.422646
ENSCAFG00000000970	3.21447	2.41061	3.72404	3.91163	3.0437	1.72231	4.15459	3.24251
ENSCAFG00000023367	10.9222	0.403519	10.2756	4.38074	11.8828	0.245983	11.4986	10.448
ENSCAFG00000037399	0	0	0	0	0.0439696	0	0	0
ENSCAFG00000024137	0.635194	0.433091	1.06581	0.64559	1.23712	0.265648	1.63113	0.467188
ENSCAFG00000023936	9.19722	4.49392	8.26374	7.03118	10.0296	3.37881	6.77388	7.73907
ENSCAFG00000001326	11.3459	8.90397	9.60496	8.49773	12.3535	9.74502	13.5685	11.0272
ENSCAFG00000004713	7.0041	1.33104	3.87157	1.87958	5.87278	1.10505	3.12892	3.07849
ENSCAFG00000030354	3.40515	2.96269	4.16279	2.88202	3.76085	3.11915	4.10129	3.07374
ENSCAFG00000028862	0.0591879	0.00962912	0	0.0286662	0	0	0.0141248	0.0108741
ENSCAFG00000010276	0.0824249	0.112523	0	0.114487	0.111323	0.207867	0	0.0262517
ENSCAFG00000012800	0.873476	0.696016	1.18402	1.28086	1.00911	0.885571	0.811969	0.920552
ENSCAFG00000014019	1.14297	2.50486	1.30242	1.49401	0.875612	3.49671	0.581429	0.12225
ENSCAFG00000018933	6.8056	4.8742	5.97585	5.5424	6.69587	5.52834	5.75645	5.55749
ENSCAFG00000040231	0.082637	0.0737234	0.038082	0.109781	0.091736	0	0.0175649	0.0571924
ENSCAFG00000038836	0	0	0	0	0	0	0	0
ENSCAFG00000017914	0.0493036	0.676763	0.152587	0.609569	0.315164	1.21157	0.0132458	0.0982404
ENSCAFG00000023153	0	0.0819234	0.043617	0.124821	0	0.0868256	0	0
ENSCAFG00000012743	61.4853	83.6488	108.62	108.34	56.1966	81.6963	149.68	119.145
ENSCAFG00000040536	0	1.24245	0	0.285368	0	1.71643	0.215619	0
ENSCAFG00000036797	0.0800297	0.0647233	0.271414	0.097834	0.170548	0.184573	0.31789	0.226792
ENSCAFG00000006975	37.3359	13.384	38.4113	21.3925	39.1383	15.1829	42.9565	31.1739
ENSCAFG00000013442	2.18142	1.92084	1.81759	2.66159	2.39993	1.85844	1.65261	1.40762
ENSCAFG00000024468	0.106161	0.0497721	0.268791	0.0501545	0	0.28741	0.420196	0.0614554
ENSCAFG00000019551	78.0365	91.7739	92.314	78.4895	88.682	116.019	100.203	84.3105
ENSCAFG00000012431	154.494	131.308	162.267	123.499	155.499	139.691	146.17	139.704
ENSCAFG00000001677	1122.25	1350.92	1339.67	1284.92	1127.66	1258.92	1473.52	1283.46
ENSCAFG00000014948	16.6276	13.7369	14.8851	16.4122	15.8337	13.5693	20.754	19.1639
ENSCAFG00000018358	0	0.178105	0.0384863	0.143543	0.183577	1.19855	0	0.257048
ENSCAFG00000005997	35.9169	19.4977	25.1912	24.9812	35.0966	16.7135	18.0886	28.6551
ENSCAFG00000034450	0	0	0.0341551	0	0	0	0	0
ENSCAFG00000018461	0.389015	0.648687	0.0333796	0.435978	0.161695	0.291965	0	0.0984564
ENSCAFG00000012968	15.6572	5.93986	8.54463	6.58007	15.2134	5.53549	14.3018	9.89187
ENSCAFG00000031404	5.75018	3.93283	5.57817	5.62287	8.63383	4.13808	7.23095	7.29002
ENSCAFG00000040195	1.63185	5.36532	2.38639	5.51915	2.6709	5.26014	1.00089	2.48666
ENSCAFG00000031015	38.3569	27.821	33.9209	30.9685	40.7448	31.0847	34.2468	30.6706
ENSCAFG00000008369	2.38129	4.8936	4.64804	3.67952	2.49176	2.82724	4.51141	1.83043
ENSCAFG00000004778	19.1752	9.48196	18.6764	15.1278	20.73	9.04389	17.0265	17.2527
ENSCAFG00000040359	0.0359476	0.0389194	0	0	0.0520867	0.0446373	0.222708	0.145823
ENSCAFG00000034074	0	0	0	0	0	0	0	0
ENSCAFG00000000459	17.6609	14.1106	16.4417	14.7448	17.3528	12.0626	15.8851	14.7099
ENSCAFG00000025231	24.557	6.41028	19.2836	14.0425	30.7146	7.75534	26.8071	27.3619
ENSCAFG00000003090	66.4632	63.0882	71.5367	66.5756	55.0969	60.9196	62.3499	67.2914
ENSCAFG00000016571	29.6033	39.5122	32.9105	28.5917	35.1579	53.8945	23.3523	23.6789
ENSCAFG00000034411	0.924511	0.721518	0.572169	0.452134	1.16269	0.311462	0.722707	0.548274
ENSCAFG00000006097	1.6448	1.19177	1.49912	1.41127	1.73164	1.14379	1.91346	1.68994
ENSCAFG00000006040	0.0437749	0.0478502	0	0.0481389	0	0.105549	0	0.0587011
ENSCAFG00000034527	0.0409414	0.00773079	0.0160536	0.0464479	0.0472591	0.00969584	0.0225418	0.0267041
ENSCAFG00000002525	25.1416	29.1217	19.1144	13.7623	29.1505	31.1346	14.5061	12.1642
ENSCAFG00000005698	1.79435	9.15909	3.00314	4.38066	2.21337	10.4802	3.53926	2.20471
ENSCAFG00000014214	15.8924	70.8691	18.2564	37.3842	15.3348	101.9	15.7065	17.2697
ENSCAFG00000005651	29.969	31.121	31.6884	28.1532	27.0695	27.651	27.737	25.0374
ENSCAFG00000036585	0.114662	0	0.135263	0.12447	0.496088	0	0	0
ENSCAFG00000008565	0.992318	1.52358	0.726576	0.991294	0.861157	1.0192	0.190403	0.251957
ENSCAFG00000014055	22.8055	17.0578	23.6824	21.4023	23.5296	15.6456	32.5204	27.377
ENSCAFG00000007384	49.3377	18.3538	51.7414	29.4257	36.804	12.4265	46.3917	39.7891
ENSCAFG00000012655	7.46822	7.00194	6.93255	7.80384	9.23386	7.38923	6.78295	7.31354
ENSCAFG00000005450	11.703	13.0645	12.4478	12.5372	12.8876	13.3738	14.1457	12.6434
ENSCAFG00000019954	20.8661	13.9141	21.4348	19.3856	23.6348	13.5308	15.9687	24.4792
ENSCAFG00000012654	48.9446	33.8591	50.0922	41.4735	47.1777	34.8542	40.8116	45.1289
ENSCAFG00000032376	3.11366	3.12386	4.00077	2.9158	4.00363	2.85575	3.14001	3.6025
ENSCAFG00000031302	14.1287	20.1158	9.7795	13.7983	14.6734	28.0056	16.339	17.9019
ENSCAFG00000012173	0.543844	2.55916	0.709389	1.58458	0.593656	2.46994	0.666181	0.623868
ENSCAFG00000031810	26.3457	23.7129	22.6163	22.6362	21.438	19.4318	27.1766	28.1182
ENSCAFG00000009087	12.7542	12.5801	13.0042	13.6074	11.1385	11.096	12.4755	13.2078
ENSCAFG00000002835	37.9897	30.3239	29.5049	32.1107	43.1581	34.6434	27.6239	30.1396
ENSCAFG00000016326	11.1085	7.61979	10.0554	7.63642	10.017	8.13537	12.3027	11.4124
ENSCAFG00000016909	1.40853	1.48216	1.43401	1.02958	1.80511	1.42745	2.61755	1.47916
ENSCAFG00000031622	23.8917	40.84	23.5721	32.4032	21.8609	41.9477	21.7162	26.9055
ENSCAFG00000003714	15.0244	9.55176	15.5028	13.487	12.349	7.63735	8.59562	14.1829
ENSCAFG00000015742	0.397558	0.200924	0.513844	0.62686	0.578507	0.168301	0.711806	0.560204
ENSCAFG00000008402	51.1381	42.7544	45.287	42.6886	47.0757	42.8792	57.4135	53.5511
ENSCAFG00000040220	0	0	0	0	0	0	0.0255293	0
ENSCAFG00000000408	0.342433	0.438681	0.19559	0.111877	0	0.0812272	0.206806	0
ENSCAFG00000038009	0	0	0	0	0	0	0	0
ENSCAFG00000020376	21.0195	13.9674	19.9376	16.0918	21.1011	12.0435	15.8304	16.0032
ENSCAFG00000029973	0	0	0.0292474	0	0.140996	0	0.248911	0
ENSCAFG00000000238	4.75777	1.77363	4.02928	3.33006	5.02473	1.66673	4.94335	4.65734
ENSCAFG00000000994	244.928	311.703	254.104	250.619	231.048	327.657	214.067	205.35
ENSCAFG00000013709	15.7066	15.8377	11.7532	13.7445	15.999	15.8806	14.1892	13.0585
ENSCAFG00000037248	0.0584693	0	0.0342933	0.0323306	0.171043	0	0	0
ENSCAFG00000017121	0.576486	0	0.956356	0.646321	0.333677	0.305783	1.30864	3.09593
ENSCAFG00000019749	0.440647	0.929788	0	0.551668	0	1.19754	0	0.949814
ENSCAFG00000011494	0.0322014	0.105687	0.0368885	0.0534596	0	0.0173522	0	0
ENSCAFG00000029187	0.733766	9.15145	0.739278	2.86661	0.918637	10.0393	1.06621	0.874528
ENSCAFG00000015614	0.020801	0.0346969	0.0118391	0.090982	0	0.189174	0.0332012	0
ENSCAFG00000007501	11.4788	8.86494	10.0746	9.80579	9.90804	8.08251	9.64485	10.7551
ENSCAFG00000018164	42.3666	16.7936	25.1155	13.9028	7.72786	2.7603	24.5559	13.7453
ENSCAFG00000032832	0	0.248411	0	0.250323	0	0	0	0
ENSCAFG00000000446	25.4169	2.30178	19.1919	17.3187	32.4829	2.42107	12.8349	30.1425
ENSCAFG00000005097	18.0887	7.01625	8.73847	6.87602	15.4519	5.84205	14.1708	8.65136
ENSCAFG00000009749	0	0	0	0	0	0.309695	0	0
ENSCAFG00000002816	2.48873	2.2652	2.43055	2.25966	2.28686	1.92668	1.27301	2.05625
ENSCAFG00000012537	45.3011	15.1139	30.8205	31.8387	56.8999	16.4792	34.6917	49.2774
ENSCAFG00000002319	2.05213	5.87395	1.61882	3.05657	1.79773	10.5395	2.23485	2.22717
ENSCAFG00000006795	50.5222	30.127	37.3263	23.231	43.6295	26.4889	48.1726	37.9358
ENSCAFG00000018078	34.4585	35.861	62.7193	47.76	32.8192	39.012	59.8671	53.667
ENSCAFG00000011630	8.69297	0.745265	3.55865	3.47502	9.12439	0.0849248	2.38102	6.41258
ENSCAFG00000025957	0.636726	2.15136	0.778811	0.729963	0.934069	1.70446	0	0
ENSCAFG00000002483	6.80079	3.99435	6.49265	4.63148	5.21654	6.59696	9.52921	6.44635
ENSCAFG00000006713	4.60843	13.2889	5.01642	9.28198	5.49041	21.8046	5.64399	5.9499
ENSCAFG00000019329	2.85992	2.78772	2.98333	2.33023	2.25062	2.04885	5.15977	3.25558
ENSCAFG00000018537	9.93698	10.6123	12.3433	11.6042	10.9141	11.241	10.5893	10.2793
ENSCAFG00000003075	1.66344	0.792836	1.00514	0.515864	0.797324	0.335045	0.293089	0.774509
ENSCAFG00000023898	72.3841	35.2175	51.8083	46.5663	79.9088	39.8566	64.3129	65.7701
ENSCAFG00000007759	0.107013	0.353664	0.0841471	0.0395411	0.102156	0.139784	0	0
ENSCAFG00000031371	14.7778	11.2604	14.4817	12.4395	14.9468	11.296	14.1696	14.694
ENSCAFG00000017142	5.07718	7.85936	4.24197	5.32998	4.94502	6.17884	5.06464	4.88058
ENSCAFG00000014632	29.4307	18.3542	21.0472	15.9969	28.3738	18.1195	22.5602	21.2335
ENSCAFG00000040493	0	0.363585	0.154028	0.0745334	0.0890564	0.0973106	0.107993	0
ENSCAFG00000017469	58.5659	26.5445	60.0813	41.5382	58.6096	26.9606	57.1812	53.4746
ENSCAFG00000016942	19.8972	18.6821	20.0646	21.203	20.9552	21.3521	20.291	22.7154
ENSCAFG00000010421	29.877	23.933	26.1888	24.532	28.5602	23.1966	30.6131	29.7233
ENSCAFG00000005707	17.9828	8.80322	17.3415	13.2409	16.5652	8.24229	11.9355	14.3757
ENSCAFG00000017621	12.7655	17.0365	13.2087	13.3127	14.6409	16.7102	15.1446	14.6069
ENSCAFG00000030254	0	0.0444095	0	0	0	0.0649094	0	0
ENSCAFG00000018784	1274	1415.27	1695.46	1402.47	1285.75	1506.09	1758.88	1507.96
ENSCAFG00000001052	15.4704	14.8205	17.4022	15.9616	21.7819	19.0559	14.7119	9.30108
ENSCAFG00000037638	0	0	0	0	0	0	0	0
ENSCAFG00000020754	0.0678877	0.0307821	0.116453	0.100502	0.0878608	0.0296491	0.146196	0.115258
ENSCAFG00000008791	0.432935	2.30294	0.23448	0.944647	0.468764	2.0341	0.604338	0.31264
ENSCAFG00000034966	0.119785	0.0432092	0.0944833	0.044196	0	0	0	0
ENSCAFG00000019430	28.0637	23.3647	21.1503	21.7235	28.2977	22.5666	32.0928	27.5161
ENSCAFG00000015030	1.17354	0.407728	0.795235	0.901647	1.4115	0.375759	1.04965	1.34761
ENSCAFG00000015074	55.9391	57.0045	58.5018	50.9771	52.7404	50.9215	50.0216	52.4071
ENSCAFG00000005161	29.6125	23.8273	32.5337	23.9054	32.3143	26.9516	28.5443	28.328
ENSCAFG00000040958	0	0.175913	0.189207	0.178347	0.0367937	0.332801	0.0845451	0.0348825
ENSCAFG00000012912	17.6646	18.4884	18.2922	17.7636	17.8813	16.9852	18.3435	15.7758
ENSCAFG00000013192	0.0220081	0.0241844	0.100187	0.0971153	0.0308292	0.0559828	0.0686959	0
ENSCAFG00000010135	0.200714	1.42727	0.527246	1.99904	0.4472	2.35781	0.179817	1.17922
ENSCAFG00000003037	3.28237	2.67843	2.17896	2.55971	4.34304	2.88145	1.85396	2.95565
ENSCAFG00000019617	1.26777	3.09736	1.98928	1.88022	1.1831	3.5191	3.65096	1.88704
ENSCAFG00000004932	16.9528	19.7078	20.345	21.2149	17.1518	21.0673	20.9915	20.1563
ENSCAFG00000023702	14.6911	8.99501	13.3206	12.7639	14.1663	9.13833	10.3436	16.5233
ENSCAFG00000005638	17.4871	13.4815	15.6565	21.2819	19.2087	16.9625	17.5363	21.525
ENSCAFG00000020106	128.579	20.8816	72.4851	79.1766	169.04	21.1207	77.6256	135.531
ENSCAFG00000030784	1.9039	8.30263	2.56247	3.39667	1.87494	10.3516	4.81118	1.79307
ENSCAFG00000016687	69.9778	55.6189	53.9911	61.6337	73.0703	60.8496	73.7713	66.541
ENSCAFG00000023738	6.227	6.87983	4.26775	5.13536	6.53449	3.61988	5.66341	5.5328
ENSCAFG00000035935	0.689302	0.0723449	0.193261	0.10995	0	0.0445773	0.468005	0.043197
ENSCAFG00000028802	9.21604	10.9379	5.79419	7.1995	10.7879	9.93318	5.36225	9.41814
ENSCAFG00000039051	0	0.0383998	0	0.0193959	0	0.0220038	0	0
ENSCAFG00000004151	167.69	227.67	204.055	218.816	167.219	246.475	157.83	199.665
ENSCAFG00000010677	0.466928	20.4789	0.406116	6.58044	0.490306	24.0141	0.748506	0.27565
ENSCAFG00000029267	11.8944	16.7968	11.6947	12.7284	11.0343	21.7003	27.6361	13.2137
ENSCAFG00000015652	0.295427	0.324958	0.137914	0.53026	0.586555	0.490458	0.673107	0.237049
ENSCAFG00000010193	48.2327	34.393	52.5147	39.6925	46.8966	34.2356	72.3907	48.8159
ENSCAFG00000038875	0	1.36045	0	0.0927501	0	1.52543	0	0
ENSCAFG00000030600	4.49281	4.02984	3.76574	2.78205	3.41668	3.28104	3.49297	2.95914
ENSCAFG00000036366	0.178128	0	0	0.0316267	0.0907527	0	0	0
ENSCAFG00000006157	19.4338	13.4132	19.3467	16.7865	19.0522	12.052	21.3442	22.1635
ENSCAFG00000007858	0.0696818	1.50379	0.0817229	0.537487	0.0942513	3.01238	0	0.0888125
ENSCAFG00000034838	0	0.238254	0	0	0	0	0	0
ENSCAFG00000000492	348.752	277.364	342.45	259.018	427.31	355.326	558.76	375.3
ENSCAFG00000034815	0.0363423	0.0386484	0	0	0	0.0509184	0	0.0458276
ENSCAFG00000001196	7.0224	3.39974	6.07067	4.72902	6.53156	2.6191	4.19117	5.99929
ENSCAFG00000011462	96.9792	73.5777	131.686	71.5478	89.0192	67.987	93.239	89.06
ENSCAFG00000032590	1.94349	0.655319	1.76604	1.057	1.28268	0.345182	2.89799	1.73132
ENSCAFG00000004210	0.625906	3.46299	0.441518	2.35962	0.727329	5.55695	0.176325	0.473192
ENSCAFG00000014992	24.9581	4.01348	26.748	31.6286	31.1289	6.50289	41.9146	47.371
ENSCAFG00000032243	0.053648	1.7005	0.0407104	0.588544	0.204788	1.27728	0.0818444	0.0238552
ENSCAFG00000008611	152.685	83.359	154.06	121.513	135.793	80.7123	135.053	144.343
ENSCAFG00000011251	3.64702	0.400715	2.14194	2.64857	3.50774	0.308009	2.03155	3.6257
ENSCAFG00000010461	0	0	0.345315	0.0646319	0.169341	0	0.465619	0
ENSCAFG00000007914	10.1813	10.4984	10.9591	12.0417	11.2428	11.7869	9.83828	11.0298
ENSCAFG00000005914	4.46609	3.32853	3.48159	3.754	4.98035	3.46596	2.46528	4.42529
ENSCAFG00000006434	4.72597	5.55042	4.04345	4.43527	5.07974	6.47044	4.15963	4.35721
ENSCAFG00000004104	13.4401	9.76541	12.1517	11.6797	10.9155	9.82897	10.6468	12.5242
ENSCAFG00000008188	6.01373	2.28316	5.85378	4.36377	5.52264	2.24933	7.8587	5.5948
ENSCAFG00000013200	17.9074	15.1824	16.0227	18.4351	20.6518	17.1247	24.415	20.9816
ENSCAFG00000002947	1.20413	3.23424	2.02631	2.85031	1.55284	1.67591	0.798829	1.52409
ENSCAFG00000037494	0	0.329196	1.58828	1.34043	0.425323	0.804037	1.94157	0.40298
ENSCAFG00000019128	0.034069	0.0443561	0.0287396	0.0220962	0.0612642	0.0617557	0	0
ENSCAFG00000037646	0	0	0	0.148137	0	0	0.153144	0
ENSCAFG00000003534	0	0	0	0	0	0	0.0854163	0
ENSCAFG00000008481	89.5406	84.7247	96.6292	79.9633	78.6715	83.9762	82.6895	86.9635
ENSCAFG00000025260	2.56264	0.760757	0.444857	1.85868	2.42843	1.27987	0.33984	1.63947
ENSCAFG00000004060	11.9816	9.58671	11.1059	8.9592	10.9055	8.74376	11.0396	9.11744
ENSCAFG00000019059	39.2102	44.1069	53.9267	55.6016	41.2443	46.3313	62.9936	54.0095
ENSCAFG00000017532	64.4774	6.88629	58.0454	42.2812	70.3414	6.86567	76.9414	69.8474
ENSCAFG00000016431	4.24802	5.35987	5.90647	4.61068	4.4127	5.41999	5.83422	5.45692
ENSCAFG00000016684	15.8951	14.1024	16.5126	17.8871	15.9783	11.6742	15.2965	16.7145
ENSCAFG00000017954	31.5943	16.7641	25.4313	18.0182	26.4233	14.5608	31.164	24.878
ENSCAFG00000035739	0	0.825839	0	0	0.120604	0.32963	0	0
ENSCAFG00000004086	1.76384	0.930876	1.37758	1.75	1.29356	0.839925	0.938288	1.50199
ENSCAFG00000038751	0	0	0.14546	0	0	0	0	0
ENSCAFG00000000294	0.0303103	0.18734	0	0.28695	0.0210957	0.260732	0.0968609	0.0793361
ENSCAFG00000014345	111.232	119.119	105.037	101.155	121.799	112.38	73.3955	85.0198
ENSCAFG00000019603	15.6709	13.8855	12.0286	12.4221	13.1609	14.3723	16.7769	14.4641
ENSCAFG00000017554	0.962398	0.352573	1.07806	0.953001	1.23544	0.27259	0.249132	0.794526
ENSCAFG00000003048	9.24552	8.80121	9.00942	8.86047	7.90186	8.69059	8.62651	9.37119
ENSCAFG00000030846	0.0608859	0.33775	0.0708372	0.135815	0	0.427379	0	0
ENSCAFG00000017097	33.3278	48.0856	47.0208	40.6509	34.2089	41.7487	31.1939	42.5977
ENSCAFG00000040791	0.0975429	0	0	0	0	0	0	0
ENSCAFG00000002638	0	0.010455	0	0	0	0	0	0
ENSCAFG00000003331	869.619	52.2988	1556.21	335.446	734.062	70.5311	836.831	539.664
ENSCAFG00000035663	0	0	0	0.077779	0	0	0	0
ENSCAFG00000029746	0.286887	0	1.62032	0.446499	0.575361	0.296993	2.36967	0.69447
ENSCAFG00000005771	5.69837	5.66971	7.66477	5.86732	7.71391	5.62283	4.15586	5.98511
ENSCAFG00000018523	40.1034	30.4652	35.5625	37.7333	44.7411	30.3435	35.5982	41.2182
ENSCAFG00000019226	30.4272	28.0317	32.0415	25.1485	28.3216	34.167	24.5981	22.1389
ENSCAFG00000002588	0.756812	1.69551	0.895364	1.15445	0.732046	1.42118	0.24695	0.985785
ENSCAFG00000009270	3.09654	40.4013	3.71688	13.9874	4.62242	65.5425	1.76359	2.72773
ENSCAFG00000000554	14.4756	39.5419	13.979	27.4272	14.5569	50.8306	15.4207	13.1216
ENSCAFG00000024443	1.3301	0.83577	0.909331	1.81071	1.04554	0.818206	1.29536	1.00342
ENSCAFG00000003007	15.1538	8.08729	14.4685	11.3022	16.2758	7.41824	11.8709	12.4924
ENSCAFG00000018516	10.6862	9.56085	10.6557	9.62918	11.5195	10.0987	12.6082	9.2426
ENSCAFG00000029853	36.1693	17.7617	26.9808	26.097	30.5398	15.3975	36.7778	41.4337
ENSCAFG00000012760	14.6219	9.41192	13.711	11.4016	15.1211	9.908	12.2293	11.4175
ENSCAFG00000017865	0.447046	0.477925	0.322873	0.700045	0.402805	0.6734	0.77582	0.727582
ENSCAFG00000013741	9.58197	5.44316	9.36252	9.47899	8.24232	7.94124	7.2616	9.6271
ENSCAFG00000013202	51.8507	38.1386	46.2368	40.7139	49.5872	33.5669	62.7844	47.4281
ENSCAFG00000009464	36.6894	20.2789	34.8613	30.391	39.685	22.1082	28.7412	36.4784
ENSCAFG00000038723	0	0.0573104	0.0449586	0.0574716	0.0375761	0.25747	0.118229	0.0529451
ENSCAFG00000030023	0	0.321558	0.464272	0.108861	0.130143	0.0733101	0.159296	0.249123
ENSCAFG00000019028	0.644628	0.165578	0.793972	0.156007	1.08343	0.306999	0.211006	0.357268
ENSCAFG00000031285	0.605872	0.642667	0.839901	1.07919	0.788228	0.794364	1.2636	1.02515
ENSCAFG00000035513	0	0.146994	0	0.149259	0	0.112303	0	0
ENSCAFG00000025156	0.0940727	0	0.116101	0.0468351	0	0.0302133	0.032692	0.0571527
ENSCAFG00000032349	0	0	0	0	0	0	0	0
ENSCAFG00000034264	0	0.056534	0.0198655	0.0569545	0	0.0841265	0	0
ENSCAFG00000025247	0.44965	0	0	0	0	0	0.511307	0.252271
ENSCAFG00000007659	17.8829	17.2846	20.0562	19.0225	16.8523	22.0983	24.7096	20.4997
ENSCAFG00000040374	0	0.108896	0	0.182204	0.0461347	0.522894	0.0518693	0
ENSCAFG00000010436	30.2722	43.0598	40.0873	32.9041	30.3963	36.1588	40.7174	29.9628
ENSCAFG00000031288	31.9785	14.107	131.227	57.1053	78.9684	15.9999	37.1448	109.185
ENSCAFG00000018782	0.914179	0.867969	0.552992	0.963818	1.15594	0.935194	0.307427	0.950599
ENSCAFG00000007859	11.8139	6.06255	9.95567	9.63415	11.6461	7.21239	12.755	11.8558
ENSCAFG00000004369	6.42993	2.59257	5.48736	4.57697	9.20523	2.96117	4.34963	5.01633
ENSCAFG00000018122	0.101825	0.184458	0.0789652	0.298407	0.244439	0.287954	0.519914	0
ENSCAFG00000037396	0	0	0	0	0	0	0	0.0582994
ENSCAFG00000008716	11.7475	17.4809	6.35787	8.10149	8.9917	12.5376	5.29377	4.77814
ENSCAFG00000006977	0.877135	3.76698	1.19976	2.09117	0.816719	4.35785	2.23216	1.12399
ENSCAFG00000009531	1.71228	1.37612	2.80739	1.26042	0.923528	1.77653	2.47963	0.953479
ENSCAFG00000016041	0	0.178992	0	0	0	0.0859363	0	0
ENSCAFG00000004813	3.216	3.28804	2.50191	2.79144	3.97592	4.1139	3.7558	3.00363
ENSCAFG00000034188	0.122701	0	0	0	0	0.307177	0	0
ENSCAFG00000013851	17.3465	7.46611	14.9012	14.2963	19.189	8.43201	12.6575	21.9244
ENSCAFG00000038436	0.569171	0.202891	0.585109	0.387798	0.559835	0.198422	0.179906	0.337574
ENSCAFG00000015854	23.7124	63.4084	20.514	41.3954	25.5795	68.2227	22.5058	23.2076
ENSCAFG00000007686	0.356532	0.0562693	0.63504	0.150395	0.145195	0.302454	0.480124	0.250086
ENSCAFG00000029173	2.3759	2.67402	1.97159	2.52594	2.2625	2.01537	2.05332	1.68049
ENSCAFG00000006593	28.3718	25.472	30.1367	29.3143	27.6201	24.6421	22.8018	27.5917
ENSCAFG00000005243	5.66539	3.35804	3.5917	3.60526	5.50219	3.92408	4.26143	5.41683
ENSCAFG00000032344	81.5882	67.4899	130.39	63.8589	77.9138	66.4379	273.508	104.359
ENSCAFG00000029181	0.613937	0.860069	0.676822	0.981499	0.902537	0.186505	1.02251	0.533499
ENSCAFG00000005669	35.8492	26.1972	35.3722	33.8412	39.358	32.8049	34.2481	37.0906
ENSCAFG00000007578	1.65058	0.974748	1.05428	0.684217	0.558224	1.20373	0.782007	0.876283
ENSCAFG00000002547	0	0.0901897	0	0.045205	0	0	0	0.0510756
ENSCAFG00000001064	0	0	0	0	0	0.0619793	0	0.126724
ENSCAFG00000037217	0	0	0	0	0	0.336858	0	0
ENSCAFG00000014202	13.6373	8.95984	10.8072	10.1082	13.9981	10.2001	8.57132	12.6123
ENSCAFG00000011687	10.408	16.3712	8.71583	9.97525	9.16458	22.189	10.2218	9.37279
ENSCAFG00000015615	0.0510687	0.111683	0.242505	0	0.138844	0.0719555	0.161932	0.131686
ENSCAFG00000032588	0	0	0	0	0	0	0	0.246683
ENSCAFG00000036975	0	0	0	0	0	0	0	0
ENSCAFG00000029605	16.6318	12.6451	18.7797	16.9809	14.6705	14.6408	10.023	11.6303
ENSCAFG00000031489	0.435307	0.0573131	0.12738	0.412876	0.211652	0.481056	0	0.269767
ENSCAFG00000002193	20.2204	18.2084	16.9057	20.3585	15.0067	26.373	13.5341	13.3541
ENSCAFG00000017745	97.2008	7.98539	74.9158	59.303	128.621	11.4422	79.2648	96.6127
ENSCAFG00000015593	2.54855	0.877293	3.09383	1.5576	1.72483	0.445482	3.00425	2.3925
ENSCAFG00000014531	98.3621	132.142	94.0177	103.414	92.8772	136.204	116.662	100.91
ENSCAFG00000006248	6.73687	15.6875	6.87028	9.07762	7.25882	15.1083	4.89437	3.57852
ENSCAFG00000000619	16.805	11.23	17.019	15.6836	18.3868	10.5352	16.0543	17.5199
ENSCAFG00000025170	0.0721708	0.0576502	0.0270116	0	0.0661283	0	0.0358806	0.0621683
ENSCAFG00000032979	1.00168	0.674925	0.603088	0.477929	0.711295	1.01656	0.836075	0.0837154
ENSCAFG00000012444	16.1491	16.5832	17.0786	15.6995	15.3132	15.9486	19.7212	17.3666
ENSCAFG00000029667	0	0.237562	0	0.120502	0	0.294332	0	0
ENSCAFG00000003129	191.733	238.275	180.189	180.055	153.709	216.593	152.112	144.477
ENSCAFG00000018842	11.0201	8.30554	13.0365	10.788	14.5217	7.58542	14.5478	13.5643
ENSCAFG00000016941	7.83384	8.09429	10.8591	7.7614	8.92274	9.52824	12.8994	10.0873
ENSCAFG00000017106	6.63253	7.24376	8.25158	8.77797	7.46112	8.21206	10.7282	10.015
ENSCAFG00000033211	0.636428	0.0766022	0.0978091	0.154988	0.781929	0.19739	0.285334	0.141683
ENSCAFG00000038605	0	0.0493247	0	0.0492704	0.123001	0.178652	0.0695866	0
ENSCAFG00000040537	0	0	0.0587859	0	0	0	0	0
ENSCAFG00000009784	1.3857	1.13362	1.25845	1.09472	1.13765	0.853175	2.14201	0.81496
ENSCAFG00000010469	24.5246	23.8286	21.3187	25.2652	24.0186	20.1376	19.7209	20.8806
ENSCAFG00000040849	0.0435455	0.114278	0.0169145	0.0321618	0.0207218	0	0.045977	0.0581681
ENSCAFG00000035859	0	0.615865	0	0.102983	0	0.347721	0	0
ENSCAFG00000024667	1.28827	0.71929	1.82236	1.15806	1.39002	1.08118	1.52448	1.49419
ENSCAFG00000038746	0	0.0115912	0	0	0	0	0	0
ENSCAFG00000012487	0.0475638	0.0865261	0.0236629	0.0572253	0	0.0161279	0.0405394	0.0171968
ENSCAFG00000017340	5.59841	14.1626	7.54472	12.065	5.53597	13.824	5.74999	6.0314
ENSCAFG00000019631	4.95589	0.289657	5.42053	3.95967	5.24648	0.336301	3.84254	6.61201
ENSCAFG00000029142	30.1534	13.1766	33.501	25.1099	35.2818	12.7066	28.2232	33.7515
ENSCAFG00000011198	0.0589803	0.168064	0.034583	0.0987144	0.0900942	0.0894176	0.0428094	0
ENSCAFG00000030332	0.120261	0.24639	0.231722	0.267319	0.14435	0.344509	0.311892	0.220042
ENSCAFG00000019539	27.2781	29.4845	24.4793	25.2197	29.7921	33.9097	31.9628	27.8018
ENSCAFG00000016537	0.0659308	0.374404	0.11306	0.287577	0.352321	0.385436	0.246628	0.198477
ENSCAFG00000009805	2.45607	4.03778	1.82945	2.19711	1.44102	2.55639	1.828	1.26873
ENSCAFG00000009562	0.613294	0.855337	0.393178	0.648272	0.422498	1.1772	0.436931	0.544856
ENSCAFG00000016098	1.6096	0.893093	1.82311	1.64555	1.58828	1.2761	2.40114	1.91737
ENSCAFG00000009050	5.49055	3.22317	6.07841	3.85559	5.33112	2.82198	3.12301	3.74826
ENSCAFG00000040935	0.0353399	0.0392949	0.0421614	0	0	0	0	0
ENSCAFG00000009782	15.1717	12.6689	17.0678	20.2889	19.2774	12.504	14.4806	23.7453
ENSCAFG00000025176	0	0	0.326663	0.0513734	0.376842	0	0.378962	0.239925
ENSCAFG00000012918	20.7448	17.9895	17.7633	20.6967	23.9736	18.0213	27.3146	23.7355
ENSCAFG00000006515	19.0449	18.2687	17.6985	18.7746	23.8311	22.4261	23.1305	21.2111
ENSCAFG00000014735	0.0225911	0.0259303	0.0397897	0.0254287	0	0	0.0948551	0
ENSCAFG00000004422	6.3455	6.50324	6.45752	6.64727	6.1754	7.86765	6.09195	5.62589
ENSCAFG00000018362	30.8928	14.9847	34.1687	22.8935	32.7655	15.3568	24.7003	27.2218
ENSCAFG00000015663	47.1778	55.0183	40.9234	47.6614	48.7722	49.7644	46.6121	50.2908
ENSCAFG00000013209	20.2135	17.9979	29.846	23.7802	21.3954	14.3701	31.4971	25.1421
ENSCAFG00000010329	20.8781	13.4884	20.0162	20.8781	25.7384	19.9707	26.8585	26.9917
ENSCAFG00000035475	0	0	0.128237	0	0	0	0	0.0887155
ENSCAFG00000012725	323.334	423.115	505.35	418.472	313.648	405.621	428.719	413.983
ENSCAFG00000000323	16.0648	10.9053	14.2624	10.6975	14.7902	10.4645	12.7552	10.9752
ENSCAFG00000031564	37.3375	50.0708	39.8891	40.2253	36.8255	70.6412	32.487	36.7072
ENSCAFG00000037435	0.273865	0	0	0	0	0	0	0
ENSCAFG00000018094	1041.25	1362.74	1402.21	1271.07	1044.25	1333.82	1418.38	1216.85
ENSCAFG00000038008	0	0.0928164	0	0	0	0	0	0.334396
ENSCAFG00000000032	0.453307	0.242946	0.173835	0.491795	0.514633	0.105176	0	0.292792
ENSCAFG00000000142	11.1173	11.2962	12.192	11.2538	15.5933	11.7276	5.88773	12.1678
ENSCAFG00000007768	76.6701	12.4834	71.5898	48.3301	83.0591	11.0353	46.7826	72.2855
ENSCAFG00000018001	6.74875	7.12609	8.04707	8.65416	6.48319	5.0922	8.3397	4.63968
ENSCAFG00000005618	0.678511	0.0968118	0.242974	0.0985829	0.246549	0	0.657517	0.116977
ENSCAFG00000040273	0	0	0	0	0	0	0	0
ENSCAFG00000019753	0.646699	1.78542	0.757501	0.978671	0.134274	1.39461	0.724317	0.220252
ENSCAFG00000019420	12.4258	5.57411	10.1486	8.54921	14.4974	5.78349	11.1199	11.5763
ENSCAFG00000006024	128.334	47.9929	98.1133	79.7252	154.536	48.6009	84.5388	111.879
ENSCAFG00000008093	0	0.373122	0.0413957	0.0799625	0.025166	0.257435	0.055869	0.0471754
ENSCAFG00000004913	36.6486	0.47709	20.8473	23.1249	28.1321	0.115884	24.9678	44.4026
ENSCAFG00000001779	2.57577	2.43674	3.16879	2.92823	1.79325	3.77946	1.47581	2.11051
ENSCAFG00000010388	10.9374	10.8569	9.4075	10.9735	11.9651	10.7978	11.1984	10.5542
ENSCAFG00000030187	10.666	8.70217	6.42162	7.02761	8.20773	7.25624	8.81866	5.88693
ENSCAFG00000006062	201.28	59.3111	192.173	130.032	227.496	64.0163	131.11	202.44
ENSCAFG00000004736	3.61853	1.83514	4.84747	3.84414	4.74099	2.02997	3.93957	4.79367
ENSCAFG00000003276	106.889	61.7968	107.048	115.149	133.262	64.3041	89.59	149.421
ENSCAFG00000000206	142.989	56.7386	134.246	80.4994	127.362	51.8995	128.564	118.165
ENSCAFG00000036407	0	0	0.0942136	0	0.0581213	0	0	0
ENSCAFG00000032777	0	0	0.107704	0.0542019	0	0.065088	0.301353	0
ENSCAFG00000031993	0.617852	0.551449	0.738067	0.821365	0.91804	0.670027	0.521533	0.965558
ENSCAFG00000013263	1.84663	3.44689	2.85487	3.16247	2.62933	3.80375	4.84884	2.29651
ENSCAFG00000016027	5.68006	2.40897	4.56319	4.73212	4.91416	2.64679	3.87564	4.43001
ENSCAFG00000013443	0.499258	0.121612	0.417354	0.273931	0.283069	0.196734	0.212965	0.188188
ENSCAFG00000006463	0	0	0.101538	0.0947024	0	0	0	0.116037
ENSCAFG00000035781	0.146637	0.022608	0.467405	0.880273	0.206139	0.0282478	1.34458	0.77832
ENSCAFG00000016293	30.1336	17.6662	25.6537	22.7104	37.7771	16.5815	37.332	28.0671
ENSCAFG00000012306	1.09062	4.48876	1.30971	2.27542	1.16185	4.60166	1.73979	1.12544
ENSCAFG00000018477	0	0.0702184	0	0.143379	0	0	0	0
ENSCAFG00000031149	2.50911	0.923228	2.65308	1.7012	2.84278	0.358388	2.39044	2.34423
ENSCAFG00000018038	17.1155	16.7765	17.8404	17.6069	16.6565	18.3491	18.0364	17.7956
ENSCAFG00000009844	4.22503	2.03603	4.89307	2.96791	5.09021	3.03643	3.77608	4.42831
ENSCAFG00000001144	0	0.0403992	0.0435763	0.0409385	0.107933	0.0475023	0	0.150982
ENSCAFG00000023925	3.33474	2.88773	4.97716	3.00313	6.13848	4.9789	9.24682	6.25266
ENSCAFG00000015972	36.511	16.9001	28.5436	21.4639	34.7604	15.3377	33.4968	34.8216
ENSCAFG00000002292	161.928	162.975	181.73	147.951	152.262	166.417	207.248	165.989
ENSCAFG00000006905	18.0616	13.2427	16.4395	14.2506	17.8553	15.6552	14.3419	15.4108
ENSCAFG00000037329	0.270838	0.700568	0.273371	0.514117	0.461908	1.29356	0.392503	0.284748
ENSCAFG00000019405	0.442347	3.85209	0.328011	1.47358	0.536863	3.18228	0.526699	0.382649
ENSCAFG00000028878	0.299658	0.986453	1.0723	0.832584	0.624524	0.537431	1.1741	0.637774
ENSCAFG00000029636	9.27692	10.6908	10.0036	11.0946	10.3393	11.1149	13.7279	12.1229
ENSCAFG00000000696	9.98424	0.1624	12.03	5.70148	9.56764	0.268396	11.2689	10.1521
ENSCAFG00000009509	13.5268	20.9112	15.196	13.3198	10.982	14.1687	18.7355	10.1073
ENSCAFG00000012386	0.136609	0.102158	0.0671981	0.0891779	0.238697	0.267423	0.0942616	0.0710508
ENSCAFG00000018546	31.1071	16.9808	28.8108	23.1546	30.2167	15.5547	32.0634	29.5279
ENSCAFG00000006153	194.649	73.1939	145.656	137.781	171.227	61.6018	206.675	181.478
ENSCAFG00000014614	26.508	29.3354	28.3092	22.8565	24.1693	34.0586	28.7064	23.6772
ENSCAFG00000019712	12.6624	16.9659	12.4187	13.9492	13.658	20.2991	14.2002	11.8715
ENSCAFG00000019162	0	0.167866	0.0320453	0.273821	0	0.0797974	0	0
ENSCAFG00000012098	0.128459	1.80873	0.0416076	1.27851	0.0967002	2.3881	0.212185	0.150989
ENSCAFG00000030364	0.181597	3.32304	0.268279	2.84552	0.190299	6.36696	0	0.241772
ENSCAFG00000017058	38.5065	40.073	35.4694	34.7119	36.4632	42.6349	30.4025	29.2885
ENSCAFG00000014949	21.2648	10.7761	19.8376	17.6914	21.5493	9.61797	19.4195	21.1006
ENSCAFG00000005581	5.86844	8.65261	7.17389	6.73073	5.84894	7.51097	5.49046	7.57018
ENSCAFG00000003713	16.2916	13.3034	16.5104	15.5022	14.8677	12.3954	13.0199	16.3403
ENSCAFG00000032232	14.6465	39.3316	10.9279	17.3316	5.13636	4.31631	22.1486	17.1976
ENSCAFG00000032489	0.152212	0.0803213	0.190288	0.13292	0.208535	0.13377	0.049887	0.224384
ENSCAFG00000030272	0.0342468	0	0.0200252	0	0.0252821	0	0	0
ENSCAFG00000004929	2.91184	0.428861	1.38815	0.746501	2.09573	0.369145	2.00506	1.00573
ENSCAFG00000019881	331.803	207.205	350.829	259.675	309.226	219.267	406.498	345.561
ENSCAFG00000031135	0	0.0337722	0.00867044	0.0329403	0.0209513	0	0.0356706	0.00974037
ENSCAFG00000009384	4.9071	3.72058	5.60807	4.35721	4.09895	4.04505	4.91559	4.23994
ENSCAFG00000024756	342.036	212.223	307.761	256.106	337.353	208.139	279.13	282.52
ENSCAFG00000009526	0	0.189761	0	0	0	0.238125	0	0
ENSCAFG00000035827	0.0193747	0.194834	0	0.0434833	0.0835328	0.544961	0.244357	0.0260473
ENSCAFG00000017057	39.6833	5.04002	35.6699	26.1742	46.8498	6.35814	40.2206	44.7428
ENSCAFG00000033882	0	0	0	0	0.113618	0	0	0
ENSCAFG00000003415	41.7104	55.7399	27.8966	36.5055	31.0708	61.0244	33.5015	34.0961
ENSCAFG00000010931	11.0133	8.50581	8.74533	7.95432	14.1738	9.35441	9.04638	8.50675
ENSCAFG00000005094	0.678495	0.85573	1.38658	1.17245	0.616367	0.673869	0.663273	1.05574
ENSCAFG00000003949	1.87787	1.88316	2.62912	2.36533	2.17531	1.73037	2.47824	2.37366
ENSCAFG00000005745	0.111946	2.01457	0.0975036	0.828123	0.186639	3.33606	0	0.214931
ENSCAFG00000028900	0.617851	0.354586	0.56968	0.503453	0.517047	0.28435	0.536752	0.49769
ENSCAFG00000029638	0	0.0867986	0	0	0	1.31145	0.500874	0
ENSCAFG00000013280	46.068	53.2803	49.748	45.7368	40.7143	53.7933	44.075	40.0808
ENSCAFG00000003069	0.501091	0.0575347	0.194929	0.474734	0.410755	0.110705	0.582863	0.204073
ENSCAFG00000004072	3.95656	1.52611	5.20695	3.40938	4.30246	1.54801	4.43507	5.1646
ENSCAFG00000019118	0.120981	0.0697859	0	0.254593	0.0259342	0.0388189	0.228835	0
ENSCAFG00000011379	3.17406	3.42569	3.4672	3.461	3.02633	2.77682	2.66609	2.92768
ENSCAFG00000015168	0.0536724	0	0	0	0	0	0	0
ENSCAFG00000005737	14.0511	60.8984	9.38916	34.1212	17.4473	67.0028	7.45986	11.8199
ENSCAFG00000003798	5.91515	4.96776	5.03432	5.13617	4.64773	6.16497	2.99183	3.6518
ENSCAFG00000017347	17.6053	17.1315	19.5473	16.7818	18.798	20.6102	15.3237	20.7172
ENSCAFG00000014228	0.590757	0	6.98438	2.21676	1.16574	0.0187363	3.15234	3.90141
ENSCAFG00000033858	0	0.182241	0.193402	0.22862	0.0572815	0.60076	0	0
ENSCAFG00000004466	48.8992	32.1493	48.0118	42.7599	51.039	30.8894	54.1649	55.9577
ENSCAFG00000017946	0.0226175	0	0.0466407	0	0	0	0.0281152	0
ENSCAFG00000016584	13.8077	0.906482	13.2772	6.93508	12.9188	0.533717	8.67297	12.9642
ENSCAFG00000029852	10.6243	6.86963	9.83376	8.7315	11.2428	7.59091	9.22655	9.34384
ENSCAFG00000007891	75.2315	4.37069	93.7421	82.9265	101.431	3.75034	65.1654	154.168
ENSCAFG00000008002	0.0396154	0.1095	0.0458918	0.021899	0	0	0	0.0258657
ENSCAFG00000013600	4.67521	3.45495	3.80365	3.05168	5.34148	3.36258	3.67141	2.98559
ENSCAFG00000007502	12.9782	4.44366	16.0352	10.2784	13.51	4.25491	16.3283	17.079
ENSCAFG00000012063	2.0082	2.01816	2.03012	2.16683	2.92889	2.1631	1.83285	2.36401
ENSCAFG00000040578	0.193541	0	0.606082	0.209962	0.355187	0	0.102458	0.168627
ENSCAFG00000024369	0	0.0508966	0	0	0	0	0	0
ENSCAFG00000032006	0.0126277	0	0.0444552	0.0282702	0	0	0.0203089	0.0318275
ENSCAFG00000023774	7.30562	27.298	13.6552	15.7178	11.9649	29.2472	15.4134	15.5459
ENSCAFG00000034038	0.166354	0	0.226174	0.0330702	0	0	0	0.255157
ENSCAFG00000000496	2.3578	2.18126	2.43709	2.52154	2.6457	2.65829	2.43872	2.48905
ENSCAFG00000003256	41.545	59.4627	38.9946	41.2698	40.0194	56.7044	41.9704	35.081
ENSCAFG00000039124	0.116362	0	0	0	0.165704	0	0.365292	0.235338
ENSCAFG00000013175	1.64572	10.8292	2.25275	5.76059	1.37776	12.8827	4.07141	1.62909
ENSCAFG00000015302	0.0392543	0	0.0347003	0.0552443	0	0.057565	0.0383064	0.0125387
ENSCAFG00000007225	15.8948	17.6135	9.25459	17.6129	20.4877	26.0872	10.8874	23.5531
ENSCAFG00000032759	21.6546	16.2307	19.2762	17.3502	23.7631	16.2522	21.4314	21.6365
ENSCAFG00000002572	8.06542	8.41685	9.48167	9.70368	10.2076	16.8713	11.3391	16.7139
ENSCAFG00000037133	1.6589	0	1.57247	1.20118	1.32331	0	2.81585	1.62149
ENSCAFG00000015394	2.34262	2.51093	3.35755	2.6375	2.16181	3.56353	3.17547	2.08252
ENSCAFG00000040776	0.0274089	0	0	0.0304952	0.0751133	0.0353761	0.0843827	0.0711392
ENSCAFG00000037484	0	0.302332	0	0.202654	0	0.486619	0	0
ENSCAFG00000040400	0.0679899	0.0709112	0	0	0	0.0974384	0	0
ENSCAFG00000004129	10.8664	11.7121	9.71583	9.38665	10.5021	10.9552	7.49213	11.0728
ENSCAFG00000038190	0	0.0596884	0	0	0	0	0	0
ENSCAFG00000007832	12.2634	15.4315	11.3795	14.4725	13.7038	17.0584	11.9354	14.9001
ENSCAFG00000015633	10.853	5.7096	8.99034	10.7308	16.5187	5.48926	12.223	19.7899
ENSCAFG00000028968	5.1323	7.50621	4.93978	5.80754	4.36214	9.82733	3.30965	4.75153
ENSCAFG00000035514	0	0.0836198	0	0	0	0	0	0
ENSCAFG00000002035	17.8919	17.4534	16.0995	13.853	16.5436	15.4832	16.2252	14.1193
ENSCAFG00000030126	1.32406	0.659659	1.27594	1.16873	1.50322	0.287012	1.37313	1.0773
ENSCAFG00000004773	19.6076	13.7292	21.5224	18.6983	23.9377	16.6301	25.5345	23.8318
ENSCAFG00000012695	17.3181	13.5877	13.9003	14.5224	16.3053	17.0984	23.2739	18.1854
ENSCAFG00000015425	2.85931	11.9239	2.06088	5.81307	2.61397	12.0313	3.17776	2.49687
ENSCAFG00000011315	0.114275	0	0.186503	0.280165	0.0361177	0.118328	0.158457	0.407452
ENSCAFG00000030883	3.81935	5.04266	4.19061	3.9027	3.68728	5.33439	4.22885	3.15161
ENSCAFG00000013474	35.2079	21.0252	35.0835	31.3211	45.8369	25.1209	38.4503	38.7396
ENSCAFG00000017039	29.8499	17.8996	26.7817	22.0092	35.2096	17.4807	31.9946	28.6148
ENSCAFG00000016797	109.859	67.7711	87.5481	76.9585	109.475	64.2876	97.6899	94.9142
ENSCAFG00000018079	10.4595	19.0139	10.6689	12.1204	8.40731	15.2003	14.1765	7.33607
ENSCAFG00000036513	0	0.0442771	0.19124	0.282403	0.339923	0	0.267528	0
ENSCAFG00000016459	88.3603	94.1282	117.967	82.6323	85.0062	108.411	89.8668	86.9906
ENSCAFG00000002124	0.0131414	0	0.0155657	0.0743909	0.0188126	0	0	0.0176627
ENSCAFG00000004959	79.7541	69.485	67.0768	57.7129	71.8714	66.7299	92.5948	78.6364
ENSCAFG00000018077	37.9144	104.427	40.6868	69.707	39.001	130.886	35.8214	36.519
ENSCAFG00000004981	9.75535	9.10476	8.63644	7.57808	8.67163	6.92805	9.49785	8.53993
ENSCAFG00000015045	24.5796	26.4557	22.1399	25.1933	24.1611	30.1646	23.703	22.5405
ENSCAFG00000015301	2.71087	32.2924	1.94635	18.3679	3.21703	50.6207	0.782607	2.39275
ENSCAFG00000038679	0	0	0.0327778	0	0	0	0	0
ENSCAFG00000035038	0	0	0	0	0	0	0	0
ENSCAFG00000002345	9.99351	19.9853	11.5635	15.9657	12.1585	19.1833	7.97542	7.29053
ENSCAFG00000040356	0.357923	0.0767574	0.127039	0.243632	0.198051	0.0325102	0.170407	0.484883
ENSCAFG00000011914	10.8858	9.87052	12.3462	12.0986	9.9607	10.2813	11.0121	11.3768
ENSCAFG00000016509	11.9902	11.7548	10.2989	12.6796	13.7396	11.7236	10.4009	12.4187
ENSCAFG00000000282	29.5132	12.4752	25.9249	24.345	36.1503	9.67185	19.8739	31.538
ENSCAFG00000037066	0.0259109	1.12647	0.0587096	0.48741	0.106751	1.35399	0.039413	0.0663495
ENSCAFG00000004797	0.882394	0.528904	1.08732	0.900279	0.890407	0.705118	1.09971	0.840434
ENSCAFG00000007231	8.7457	11.4165	11.719	12.8233	10.7364	10.237	10.3891	8.55409
ENSCAFG00000020140	10.6077	11.3314	11.5903	12.6026	9.75326	12.6609	14.1338	9.87522
ENSCAFG00000000811	54.1224	67.7228	57.2133	57.1432	54.214	88.3124	53.1778	53.0267
ENSCAFG00000037117	0.0410514	0.136238	0	0.0462459	0	0	0	0.108277
ENSCAFG00000035220	0	0.156666	0.16784	1.11546	0	0	1.15721	0
ENSCAFG00000036691	0	0	0	0	0	0	0	0.0613867
ENSCAFG00000000398	5.87176	8.85217	6.4947	6.57092	6.30706	11.555	5.81964	4.63533
ENSCAFG00000008721	0	0	0	0	0	0	0	0
ENSCAFG00000023435	3.29074	3.67957	4.16114	3.71147	2.92024	4.34027	2.03306	3.75853
ENSCAFG00000008789	9.30991	7.85629	8.82303	8.3017	7.9277	8.04642	8.65802	7.495
ENSCAFG00000015162	40.2606	23.7223	37.2991	27.5314	44.0345	25.9469	33.3214	29.2795
ENSCAFG00000009506	14.9486	16.9265	16.8871	18.4219	16.6619	15.6056	14.3316	16.035
ENSCAFG00000003960	5.26423	7.63587	5.71467	6.21802	5.56904	8.36737	7.11241	4.25652
ENSCAFG00000006789	44.1491	41.7974	39.6431	45.3036	46.8909	40.7139	43.1335	43.0606
ENSCAFG00000007782	3.84053	3.67916	3.51353	4.04197	4.65276	4.1494	4.69635	3.94915
ENSCAFG00000018510	119.429	76.2704	140.752	108.311	95.0204	72.245	138.927	124.231
ENSCAFG00000030000	0.432478	0.122223	0.274258	0.17049	0.540651	0.281388	0.546751	0.463574
ENSCAFG00000007746	4.16923	4.86916	3.99105	4.0898	4.83104	5.28852	3.09677	3.44104
ENSCAFG00000002931	6.17782	3.1767	8.44738	4.33519	4.19998	2.42565	6.00703	6.36142
ENSCAFG00000018607	0.455828	1.05058	0.573078	0.811419	0.250762	1.04138	0.359544	0.511533
ENSCAFG00000030049	0	0	0	0.0992552	0	0	0.139687	0
ENSCAFG00000023540	0.104468	0.00665071	0.178527	0.100435	0.0316986	0.140954	0	0.130327
ENSCAFG00000037878	0	0	0	0.0957316	0.27629	0	0	0.0586235
ENSCAFG00000019588	12.5719	13.426	10.849	8.63288	9.72703	14.5528	16.4345	8.97941
ENSCAFG00000018735	9.74958	4.01237	7.4806	6.21469	9.5796	2.94359	8.3503	7.09739
ENSCAFG00000037352	0	0.157871	0	0.650251	0	0.866042	0	0
ENSCAFG00000035142	0.0615097	0	0	0	0	0	0	0
ENSCAFG00000017885	0	0	0	0.018153	0	0	0	0.0220079
ENSCAFG00000001354	0	0	0	0.0964849	0	0.203798	0.131708	0
ENSCAFG00000014956	112.537	82.8801	156.361	107.47	86.1993	78.1063	195.321	119.659
ENSCAFG00000034484	0.172083	0	0.0792293	0.339183	0.341362	0	0.159966	0.091342
ENSCAFG00000017915	7.90717	7.87083	7.05049	6.93649	12.2579	8.64514	9.09033	9.33534
ENSCAFG00000037876	0	0.120837	0	0.122582	0	0	0	0
ENSCAFG00000012089	7.24347	3.5329	7.34982	6.88065	7.3876	3.0159	6.89208	8.44371
ENSCAFG00000032635	12.3317	11.3514	17.5928	17.4934	13.549	11.7938	24.9336	17.2251
ENSCAFG00000029208	0.307115	0.259729	0.0917041	0.29996	0.310863	0.850669	0.177091	0.0975848
ENSCAFG00000010768	10.7166	7.1623	11.6627	9.71909	12.4543	6.55088	9.1817	10.7138
ENSCAFG00000018307	5.916	0.984639	4.03444	2.15033	9.9654	0.594588	1.44093	4.13365
ENSCAFG00000040873	0	0	0.0511801	0	0	0	0	0
ENSCAFG00000007877	0.429064	0.0590727	0.189333	0.150555	0.195572	0.0336858	0.37695	0.295017
ENSCAFG00000013142	0.0266678	0.0441401	0.0772294	0.0297165	0.0186441	0.0354362	0	0
ENSCAFG00000020242	17.6169	13.5467	18.2753	16.446	18.8156	13.1515	16.6446	19.4759
ENSCAFG00000031105	1.05818	0.955753	0.484508	0.412061	1.17791	0.938777	0.549736	0.160478
ENSCAFG00000025174	0	0	0	0	0	0.113315	0	0.102417
ENSCAFG00000006170	1.03862	0	0.203746	0	0.735579	0	0	0.457469
ENSCAFG00000015783	50.673	58.5153	47.2114	51.4894	56.4673	70.5148	61.9309	61.0106
ENSCAFG00000007129	0.557667	3.38255	0.401152	1.9289	0.618429	4.39623	0.817761	0.528154
ENSCAFG00000003937	0	0.0313979	0	0.0640369	0	0	0	0
ENSCAFG00000017008	9.00202	8.25548	12.5694	9.47517	8.09873	6.94767	15.8989	14.2696
ENSCAFG00000017128	12.5487	4.76755	12.8301	10.5171	12.1664	3.92678	10.9357	14.6861
ENSCAFG00000016328	4.43085	5.68353	5.25924	6.85799	5.64292	6.40683	6.66537	6.61825
ENSCAFG00000018228	0	0	0.0334155	0.0266766	0	0	0	0.15515
ENSCAFG00000011921	0.30024	0.180909	0.235366	0.14709	0.287355	0.0428436	0.314465	0.0448471
ENSCAFG00000029452	0.0373749	0	0	0	0	0	0.115925	0
ENSCAFG00000008463	0	0.278914	0	0.406707	0	0.84361	0	0
ENSCAFG00000001741	4.74362	7.41851	5.57245	7.5192	4.68758	5.86043	7.20018	8.16834
ENSCAFG00000034509	0	1.55704	0.39341	0.122753	0	2.59727	0	0
ENSCAFG00000013890	0	0.0147898	0	0.0576237	0	0.0561595	0	0
ENSCAFG00000035191	0	0.0758024	0.0879875	0.314601	0	0	0	0
ENSCAFG00000031415	174.203	392.654	299.997	361.901	125.991	94.8085	379.77	292.926
ENSCAFG00000000484	11.7759	13.6563	12.7731	11.0321	11.2637	16.0704	12.8292	11.6718
ENSCAFG00000036438	0.0200133	0.0217932	0.0229118	0.0821644	0.0281136	0	0.0601094	0
ENSCAFG00000040321	0	0	0	0	0	0	0	0
ENSCAFG00000037009	0.552531	0.504987	0.527416	0.487426	0.92354	0.361369	0.860658	0.61385
ENSCAFG00000003434	0.121492	0.0867932	0	0.0438811	0.0539524	0.585899	0	0
ENSCAFG00000033250	0.0514563	0.085658	0.0300974	0.086858	0.0369535	0	0.329696	0.139707
ENSCAFG00000004494	0.0749383	0.474512	0.061752	0.606334	0.0925808	1.17627	0.017478	0.0719723
ENSCAFG00000019167	20.6384	12.7064	15.3287	14.5164	22.4173	13.437	17.679	19.4916
ENSCAFG00000012191	5.58027	5.85596	5.26189	5.99043	6.92215	6.88711	7.39276	7.31997
ENSCAFG00000036950	0	0	0.0539204	0	0.0658336	0	0.0479822	0
ENSCAFG00000010215	1.4124	4.76538	1.47932	3.93813	1.80455	3.51036	1.00129	1.42367
ENSCAFG00000017191	9.41799	3.45707	7.9146	7.9352	8.91395	1.8572	5.54682	7.33769
ENSCAFG00000015779	23.7485	20.5729	17.5057	18.0735	21.7985	20.5222	22.3714	18.5862
ENSCAFG00000023645	1.54178	4.6536	2.99654	4.77157	1.64308	6.73728	2.40241	2.21653
ENSCAFG00000015473	0.0212309	0.594019	0.202318	0.0723864	0.0597698	0.785942	0.0694432	0.0283289
ENSCAFG00000037776	0.123476	0	0	0	0	0	0	0
ENSCAFG00000008386	2.33078	7.41556	1.74802	5.30615	1.99717	10.6483	1.88961	2.20988
ENSCAFG00000004558	0.149912	0.411917	0.173545	0.324728	0.156315	0.225676	0.237331	0.225156
ENSCAFG00000018428	20.3427	16.1178	17.1274	17.2466	24.266	18.689	24.6672	21.3731
ENSCAFG00000003423	0.391858	0.269911	0.465852	0.471731	0.22651	0.490322	0.43723	0.290127
ENSCAFG00000005288	34.2001	5.17038	28.4269	23.6962	40.5906	6.46408	36.9387	38.7419
ENSCAFG00000034398	0	0	0	0	0	0	0	0.173713
ENSCAFG00000014364	30.8886	31.1784	26.7219	27.7157	30.8529	25.9919	23.4354	25.1996
ENSCAFG00000032401	2.54792	1.93441	2.59074	1.92898	2.13196	1.90379	1.99946	1.7038
ENSCAFG00000007018	23.7991	16.9927	14.0913	18.5763	29.1035	21.0643	19.5305	24.3347
ENSCAFG00000019479	2.77455	3.66455	3.03369	2.4456	4.36538	3.99661	3.89075	3.05233
ENSCAFG00000030833	0.190628	0.106651	0.23453	0.183422	0.134278	0.0457983	0.91469	0.0426273
ENSCAFG00000013106	22.6962	10.2335	22.0276	16.4145	23.6586	8.81329	18.0317	23.4515
ENSCAFG00000014978	9.49263	20.4784	13.0179	14.0023	10.6522	23.0732	14.4546	11.5775
ENSCAFG00000008033	8.11104	5.6052	8.34213	7.62005	8.13604	5.32576	6.51492	7.785
ENSCAFG00000004825	42.359	83.2833	52.5137	64.3652	43.6283	102.856	41.864	41.4296
ENSCAFG00000039765	0	0	0.126932	0.118975	0	0	0	0
ENSCAFG00000009848	80.4531	44.0694	75.3067	63.4313	86.3895	34.7667	58.2002	78.4898
ENSCAFG00000006137	0.0822857	0	0	0	0	0.0636928	0	0
ENSCAFG00000013013	21.4787	15.0049	20.9524	16.9308	23.3532	14.5734	11.85	16.9846
ENSCAFG00000025410	1.12557	60.5199	0.482133	4.76199	1.0426	55.0839	0.811951	0.138839
ENSCAFG00000015435	5.30136	8.59922	5.14324	6.38227	5.71085	9.76885	4.30144	6.48596
ENSCAFG00000001085	2.29204	4.60216	0.713559	2.8394	3.52719	3.55259	2.07758	0.544457
ENSCAFG00000010110	21.0885	15.5119	20.2354	18.0905	18.6652	15.3271	17.968	19.579
ENSCAFG00000005742	82.9693	85.6796	82.7519	66.2247	70.5716	92.087	77.9454	64.4634
ENSCAFG00000029077	98.2641	86.2306	95.4496	93.8229	94.2091	93.5794	100.641	95.8878
ENSCAFG00000007449	9.79585	6.72537	9.28251	8.72791	11.5757	6.16008	6.31661	8.96364
ENSCAFG00000001316	21.2754	10.111	27.4394	19.0639	20.5008	9.32219	32.688	26.4012
ENSCAFG00000034718	0	3.90483	0.813271	2.21594	0	5.37008	0	0.117045
ENSCAFG00000040931	0.121381	0.709494	0.0361643	0.204377	0.0433362	0.521291	0.19136	0.121609
ENSCAFG00000028746	0	0.0229801	0	0.0460204	0.0140282	0.0304646	0	0
ENSCAFG00000017154	0	0.133304	0	0	0	0.279931	0	0
ENSCAFG00000036589	0.106433	0	0	0	0	0	0	0.146326
ENSCAFG00000033337	0	0	0.13962	0.130939	0.0552274	0	0	0
ENSCAFG00000040298	0.175099	0	0.208339	0	1.78068	0	0	0
ENSCAFG00000029790	0.191946	0.215876	0.598157	0.682631	0.335559	0.170333	0.587309	0.729567
ENSCAFG00000028972	0	0	0	0	0	0	0	0
ENSCAFG00000017664	1.43137	3.95382	1.47095	3.34528	1.26772	4.97379	1.87662	1.39232
ENSCAFG00000011877	0.434805	0.469973	0	0	0.104101	0	0	0
ENSCAFG00000009228	5.63537	4.15714	4.29299	3.81285	6.74054	4.94325	7.11328	4.19993
ENSCAFG00000002057	11.3593	10.1403	12.3149	18.979	12.3651	10.0166	21.3702	20.5615
ENSCAFG00000030857	0.144126	0.184478	0.239843	0.145333	0.16563	0.133932	0.14771	0.25045
ENSCAFG00000011512	0	0.0168613	0.0178202	0.0808125	0	0.119949	0	0
ENSCAFG00000000620	19.8534	16.396	17.5733	17.1125	23.0208	17.3556	23.8717	19.0485
ENSCAFG00000000644	4.48816	6.13724	4.3729	4.96455	4.29424	5.89902	3.03706	4.58724
ENSCAFG00000006883	3.09243	3.31326	3.17613	3.17502	2.08501	2.89208	2.39267	2.39985
ENSCAFG00000003247	6.17117	2.94141	3.99904	4.17352	6.26328	2.93481	3.59332	5.6275
ENSCAFG00000006402	1.28354	0	1.40043	1.60611	1.03501	0	1.17923	1.7888
ENSCAFG00000000737	47.5518	15.2608	47.2498	33.511	41.6785	12.4904	34.0941	52.1101
ENSCAFG00000000917	51.4871	89.6933	52.2473	68.4242	58.8264	89.0182	59.8845	51.6574
ENSCAFG00000031699	0.314457	0.064643	0.217757	0.200957	0.480735	0	1.21516	0.618754
ENSCAFG00000029689	0.0579998	0.0414582	0.137556	0.0813703	0	0.0781106	0.0933451	0.264467
ENSCAFG00000012186	37.6499	32.4786	37.509	35.3602	36.4412	42.2772	39.9692	40.6801
ENSCAFG00000039397	0	0	0	0	0	0	0	0
ENSCAFG00000016291	0.0166296	0.047037	0.078361	0.0652215	0.0223753	0.0122901	0	0.0211283
ENSCAFG00000024810	0	0	0	0	0	0	0	0
ENSCAFG00000007627	11.7802	34.9435	12.6561	18.1144	9.59339	35.5602	18.252	14.3058
ENSCAFG00000025209	3.33757	2.82285	3.37583	3.30424	4.64426	1.51344	2.58208	3.57098
ENSCAFG00000024923	1.9697	0	5.51125	1.08854	3.4965	0.331023	0	0.321775
ENSCAFG00000036952	0	0.142633	0.128543	0.0624018	0.0522856	0.02266	0.137279	0.17225
ENSCAFG00000034592	1.74317	0.236694	0.776638	1.70955	1.23299	4.97994	1.06511	1.18503
ENSCAFG00000023258	0.408723	0.290582	0.487668	0.512927	0.552673	0.449509	0.239742	0.652596
ENSCAFG00000001854	0	0.489215	0.0400539	0.0767062	0	0.360131	0.053912	0
ENSCAFG00000016959	0	0	0.61439	0.0767517	0.0318034	0	0.182336	0.240695
ENSCAFG00000004755	28.4349	22.4431	22.907	19.8634	34.35	21.5086	24.5658	28.8155
ENSCAFG00000001439	1.16796	8.64413	1.04517	4.79522	1.16919	14.5829	1.52089	0.816856
ENSCAFG00000037213	0	0	0.127266	0	0.0793963	0	0	0
ENSCAFG00000009165	5.21271	3.42995	5.03869	3.9021	4.97525	3.52726	5.11809	4.11561
ENSCAFG00000009680	8.48292	3.97854	8.02721	7.14318	10.4522	4.11572	8.24733	9.46284
ENSCAFG00000001324	220.828	203.497	158.534	168.219	225.397	188.615	150.086	143.432
ENSCAFG00000000925	10.1956	3.47026	11.2269	8.27019	12.393	3.30544	13.4225	12.4655
ENSCAFG00000038515	0	0	0	0	0	0.245382	0	0
ENSCAFG00000024559	11.7991	19.1669	23.2221	19.7491	22.3415	42.6343	28.0044	26.7586
ENSCAFG00000037440	0	0.0294432	0.0632466	0	0.0778987	0	0	0.0724413
ENSCAFG00000025349	13.639	12.1644	9.55758	11.7434	19.0161	12.7328	18.6713	15.0641
ENSCAFG00000004326	12.9344	10.6178	12.9231	12.9007	13.2779	12.2246	14.854	13.6152
ENSCAFG00000034330	0	0	0	1.61687	0	0	0	0
ENSCAFG00000033238	0	0	0	0	0	0	0	0
ENSCAFG00000016996	7.44303	14.5885	8.74057	10.2961	6.97773	17.0591	10.169	7.16901
ENSCAFG00000009253	1.09132	8.08745	1.22806	4.40249	1.72646	7.56967	0.458129	1.25464
ENSCAFG00000002501	0	0	0	0	0	0	0	0
ENSCAFG00000015619	0	0.0946325	0	0.0959099	0	0.0590549	0	0
ENSCAFG00000006486	0.0130917	0.0144393	0	0	0	0	0	0.0150088
ENSCAFG00000032617	5.33606	4.18653	5.58554	4.9278	5.32857	4.77465	4.55421	4.81153
ENSCAFG00000013466	0	0.0412434	0	0	0	0.0488214	0	0
ENSCAFG00000007608	14.3487	6.61138	15.7239	12.9635	17.7298	7.66525	13.0024	16.8537
ENSCAFG00000029676	115.077	522.184	120.12	180.31	71.5398	112.441	186.213	182.702
ENSCAFG00000005701	37.8829	24.4464	47.38	30.9934	41.6644	18.0205	40.7928	33.9505
ENSCAFG00000007854	43.1617	29.8624	43.1595	37.5365	40.4463	24.641	38.14	43.4908
ENSCAFG00000002563	11.9009	8.72224	10.9373	11.406	12.0197	9.47269	12.6418	11.3747
ENSCAFG00000032180	0	0	0	0	0	0	0.309906	0
ENSCAFG00000020367	0.595518	0.601437	0.783484	0.495364	1.12379	0.696217	1.17062	0.815513
ENSCAFG00000011865	13.3847	10.3996	15.1955	14.7198	15.6552	9.80829	18.1582	17.3617
ENSCAFG00000015657	0.230805	4.2417	0.372123	2.30922	0.35059	9.81694	0.445837	0.614253
ENSCAFG00000004492	0.67449	0.76856	0.45661	0.602303	0.767117	1.32376	0.952351	0.5911
ENSCAFG00000011291	26.156	23.8955	27.2386	25.0065	25.1273	24.3443	26.2614	25.7422
ENSCAFG00000013162	289.682	643.303	235.289	404.558	325.422	734.908	260.633	286.139
ENSCAFG00000037307	0.0469308	0.0777184	0.0452033	0.0259588	0.0966031	0.0313424	0	0.0202159
ENSCAFG00000000225	19.3859	5.57519	13.0931	9.46296	16.3427	2.88709	14.6563	14.4064
ENSCAFG00000037450	0.428017	0	0.0828922	0.155124	0	0	0	0
ENSCAFG00000033716	0.140525	0.158466	0.340765	0.0996995	0	0.0474982	0.340557	0
ENSCAFG00000014141	7.93726	5.45248	8.12985	8.11272	7.97093	4.97101	8.28845	10.2086
ENSCAFG00000015932	0.776019	3.45171	0.694411	3.00818	0.804045	4.04775	0.610833	0.531104
ENSCAFG00000011522	77.5694	41.1286	72.028	70.4298	86.2189	47.0939	83.1894	98.9422
ENSCAFG00000033957	0	4.96988	0	5.9749	0	5.99139	0.828793	0
ENSCAFG00000032856	0	0	0.163348	0	0	0	0	0
ENSCAFG00000016231	17.3666	30.2915	22.4035	24.3724	15.9888	26.7947	24.5016	18.5311
ENSCAFG00000038658	0	0	0	0.0230624	0	0	0	0.08268
ENSCAFG00000013643	5.50089	0.199924	2.98987	3.23256	7.75004	0.127322	3.28176	5.98783
ENSCAFG00000006393	0.371223	0.144471	0.216272	0.0209526	0.313217	0.15722	0.212692	0.097911
ENSCAFG00000014123	1.76062	0.214738	1.16253	0.652452	1.60501	0.167777	0.930316	1.24357
ENSCAFG00000000107	0.268807	0.0869353	0.166279	0.194532	0.273624	0.127237	0.243892	0.195832
ENSCAFG00000019218	4.21582	1.88278	5.47527	3.3753	4.5912	0.829842	6.50077	4.45863
ENSCAFG00000021575	0.234585	0.16569	0.160007	0.175313	0.222275	0.22874	0.703943	0.126825
ENSCAFG00000005686	0.284241	4.08367	0.338301	0.918859	0.160187	5.55501	0.449073	0.302471
ENSCAFG00000016026	30.8783	2.37364	32.985	16.3677	36.4853	2.06098	14.351	23.8761
ENSCAFG00000010854	19.2129	9.74952	19.3514	14.3034	18.7221	9.3748	16.1957	14.1152
ENSCAFG00000018168	11.0083	11.3092	9.72967	10.6306	8.48997	9.83469	10.5072	7.6101
ENSCAFG00000004146	6.79074	8.13759	6.84858	9.08099	6.01111	8.37192	5.48352	6.05631
ENSCAFG00000013672	8.76213	9.22179	5.92361	6.76439	9.37101	9.52805	5.15068	5.0469
ENSCAFG00000032650	0	0	0.303394	0.0570827	0	0	0	0
ENSCAFG00000019426	1.63847	2.26217	0.641611	3.70244	0.927059	2.76451	1.07884	0.396202
ENSCAFG00000017609	0.358501	5.23488	0.415871	0.662642	1.1956	10.9959	0	0.0842232
ENSCAFG00000029286	5.20927	6.49518	10.1313	7.60504	3.11162	2.94765	14.1512	7.81454
ENSCAFG00000011933	67.6041	95.0639	78.7617	87.6468	70.4427	93.1957	85.6977	79.1611
ENSCAFG00000032600	0	0.102055	0	0	0	0.143746	0	0
ENSCAFG00000019864	39.7889	18.6198	40.9265	38.682	41.8808	19.62	52.6509	54.7385
ENSCAFG00000011906	29.7424	23.7486	27.0038	27.2433	33.9764	20.8562	31.0193	33.4835
ENSCAFG00000030130	0.135186	0	0	0.0733778	0.18188	0.300358	0	0.173913
ENSCAFG00000001821	14.2297	8.84865	12.4949	10.3056	15.3685	11.4921	8.87809	11.3611
ENSCAFG00000035052	0.0141852	0.0239137	0.0166585	0.0160117	0.0573378	0.02047	0	0.0361325
ENSCAFG00000034211	0.602748	0.634954	0.997752	0.940692	1.25574	1.11255	1.27968	1.62497
ENSCAFG00000002256	2.98924	3.04471	3.11076	3.70339	3.44709	3.1139	2.90156	2.85123
ENSCAFG00000032561	1.77434	0.163196	0.0926121	0.0841266	0.105287	0.451321	0	0.201816
ENSCAFG00000007939	0.101307	0.367904	0.116922	0.112802	0.195152	0.345193	0.136811	0.10998
ENSCAFG00000023324	398.517	32.6137	79.3319	57.1005	273.535	5.80228	64.4507	122.872
ENSCAFG00000032533	0	0	0.13256	0	0	0	0	0
ENSCAFG00000010157	42.7394	132.837	50.3301	64.7754	46.0304	125.555	48.9502	46.7531
ENSCAFG00000002577	26.4714	5.58947	24.0951	16.5291	30.873	5.80974	21.2847	29.4975
ENSCAFG00000035183	0.139991	0	0.165013	0.127043	0.333065	0	0	0.154344
ENSCAFG00000002291	0.172307	0	0.32285	0.0473182	0.153498	0.0270538	0.0597375	0.0577112
ENSCAFG00000038234	0	0.108923	0.116406	0	0	0	0	0
ENSCAFG00000031354	34.1668	28.3648	36.4683	31.1627	31.0502	29.2833	44.707	33.2426
ENSCAFG00000035699	0.0842411	0.507422	0.0640499	0.0611368	0.111394	0.540785	0	0.10582
ENSCAFG00000038637	0	0	0.103405	0	0	0	0	0.23388
ENSCAFG00000034806	0.073948	0.160881	0	0.0405997	0	0	0.283422	0
ENSCAFG00000030400	4.80232	0.57213	4.20774	1.83464	4.89582	0.304562	4.59761	3.0941
ENSCAFG00000002693	0.910102	0.807647	0.674927	1.24807	1.41249	0.82746	1.12226	1.00687
ENSCAFG00000015536	0.951236	5.89275	1.54518	4.50638	0.958721	7.41693	0.976741	1.25162
ENSCAFG00000020375	29.9787	18.4117	23.8398	23.14	30.2762	20.1092	29.0771	27.6976
ENSCAFG00000030875	29.4877	63.5873	26.6814	36.2545	31.1382	52.9037	36.2691	27.8062
ENSCAFG00000002460	6.72973	7.28101	6.83096	8.32944	7.4388	8.30284	6.91168	7.34781
ENSCAFG00000003123	18.41	15.0467	18.9657	16.1317	16.5932	12.9396	14.4512	16.2518
ENSCAFG00000032234	0.0524877	0	0.249669	0.0567036	0.0686936	0	0	0.32913
ENSCAFG00000032783	0	0.273617	0	0.274368	0	0	0.595458	0
ENSCAFG00000033219	0	0	0	0	0	0.595221	0	0
ENSCAFG00000007377	26.1918	34.5905	33.6426	27.0802	24.6322	34.2661	39.5978	27.8835
ENSCAFG00000001108	2.69858	35.3717	2.61532	20.7124	2.96194	55.9504	0.84874	1.68307
ENSCAFG00000039805	0.12833	0	0.230292	0	0.633672	0.175824	0.313889	0.25649
ENSCAFG00000006761	30.7705	20.8499	29.1389	25.8968	27.0435	19.2022	24.6329	28.6817
ENSCAFG00000019990	10.4011	6.19029	8.07151	4.77255	11.4997	10.4068	7.37288	8.54747
ENSCAFG00000025335	0.0152591	0	0	0	0	0	0	0.061675
ENSCAFG00000034361	0	0.110455	0.0390284	0.111459	0	0	0	0.0435511
ENSCAFG00000020034	0.286366	1.16784	0.182275	0.793373	0.0878343	1.58083	0.138635	0.0513443
ENSCAFG00000017737	0.736867	0.720934	0.80567	0.639766	0.551924	0.346235	0.929503	0.621286
ENSCAFG00000014289	37.383	50.8055	36.8351	41.5353	34.9213	53.1909	30.8821	30.4086
ENSCAFG00000028694	1.24279	0.77882	1.58878	1.4178	1.48692	0.614431	0.559058	1.02169
ENSCAFG00000035349	2.31131	1.96472	2.34407	1.52122	2.81444	1.75156	1.7013	2.56172
ENSCAFG00000034703	0.0732204	0	0.0874416	0	0	0.0661546	0.0584867	0.0963079
ENSCAFG00000011221	18.441	18.2745	21.8713	19.2141	22.465	15.2882	16.3445	21.1461
ENSCAFG00000010335	0.276054	0.0382626	0.364934	0.344123	0.539694	0	0.937432	0.823121
ENSCAFG00000025484	0	0	0.867491	0.110459	0	0	0.307782	0.405376
ENSCAFG00000013891	0	0	0	0	0	0.223468	0	0
ENSCAFG00000001390	7.53624	7.7864	9.97808	9.18473	8.88555	10.1657	8.91537	7.6255
ENSCAFG00000017066	808.629	1095.15	1223.33	1001.79	822.141	1058.14	1115.61	997.676
ENSCAFG00000008901	231.798	59.1308	476.921	256.18	215.741	47.6807	412.344	416.015
ENSCAFG00000008902	8.32686	8.05162	3.16266	5.21681	3.6794	8.26429	5.29445	3.43394
ENSCAFG00000000144	6.02875	2.07515	9.81876	4.4228	6.69839	1.3631	5.83412	5.67464
ENSCAFG00000003683	3.29067	3.82814	4.01851	2.51479	2.3637	1.49627	4.11469	2.55481
ENSCAFG00000024269	0.523268	0.226683	0.738864	0.348031	0.89307	0.552427	0.999654	0.279176
ENSCAFG00000010614	7.46522	9.68509	6.9831	7.92679	6.30495	9.39765	6.5437	8.10538
ENSCAFG00000002479	4.11079	2.88848	3.12443	3.31329	5.12075	3.41779	3.66501	3.62913
ENSCAFG00000003942	12.5267	6.37637	9.93928	8.56106	13.2532	6.79481	10.0712	9.37604
ENSCAFG00000006819	16.4998	10.8706	17.7091	13.6995	17.0716	11.3145	15.554	13.9532
ENSCAFG00000030915	0	0.0521124	0	0	0.257763	0	0	0.120078
ENSCAFG00000036143	0	0	0.071612	0	0	0	0	0
ENSCAFG00000028864	5.21425	3.99553	5.31843	4.95936	5.04044	2.89539	3.44474	5.2045
ENSCAFG00000020160	10.2717	7.81537	11.026	8.53299	10.2664	8.85819	13.0987	11.0145
ENSCAFG00000005747	97.0352	38.961	100.679	44.8732	98.7937	33.9293	86.6425	57.0751
ENSCAFG00000009304	27.8481	15.2773	25.2288	19.3589	29.7319	17.6751	23.6943	20.6318
ENSCAFG00000018172	0.0467345	0.0741352	0.0591308	0.0191206	0	0	0.105635	0
ENSCAFG00000014334	31.5321	26.9528	32.3924	35.976	36.0937	29.6535	40.585	41.2394
ENSCAFG00000012240	0.112657	0	0	0	0	0	0	0
ENSCAFG00000012316	3.25812	3.65429	3.57411	3.65859	2.85561	3.87239	4.25666	3.10296
ENSCAFG00000016510	1.42192	2.71721	2.04248	1.14205	1.64208	3.54116	2.07414	2.20423
ENSCAFG00000028671	1.01687	0.203426	0.782075	0.293029	0.998053	0.100574	0.457564	0.214217
ENSCAFG00000004449	0.457611	2.82018	0.196596	1.65767	0.661637	5.22267	0.0483642	0.388989
ENSCAFG00000033086	0.137696	0.742695	0.116398	0.241478	0.132054	0.429487	0.112177	0.267732
ENSCAFG00000029180	13.6931	5.57859	12.5443	10.1596	15.5231	4.9045	14.3179	11.4813
ENSCAFG00000013740	3.05105	1.91442	2.79023	3.20568	3.57824	2.55026	2.89855	3.6795
ENSCAFG00000013305	0.71968	4.91317	1.27833	2.23529	0.942511	5.93579	0.965886	1.03379
ENSCAFG00000019651	16.3027	11.788	12.4685	10.695	15.9999	10.4617	12.7412	12.3468
ENSCAFG00000006679	0	0.2515	0	0.170766	0	0	0	0
ENSCAFG00000001697	19.41	10.7096	17.6532	14.4668	20.1463	10.8618	16.9318	16.3101
ENSCAFG00000038244	0.867579	0.118743	2.15829	1.15808	0.929634	0.16073	1.23756	1.64532
ENSCAFG00000007342	13.251	12.4146	15.8252	13.8899	15.195	12.2045	13.1073	11.7656
ENSCAFG00000001066	0.0540227	0.0598416	0.0783628	0.0714102	0.0689637	0.102826	0.125707	0.0577182
ENSCAFG00000035515	0.195429	0.0269057	0.0847519	0	0.0690639	0	0	0.130197
ENSCAFG00000007303	93.2543	126.909	95.3426	95.8242	84.4841	139.518	126.379	100.072
ENSCAFG00000016165	10.7166	369.941	10.8103	68.6304	14.2242	338.908	26.6552	4.84194
ENSCAFG00000015879	4.24843	4.37895	3.86056	6.05624	4.64155	6.71543	5.57509	4.73694
ENSCAFG00000005700	25.2691	40.2772	25.8118	29.3079	27.9058	55.1918	36.5773	29.8013
ENSCAFG00000033847	0	0.029799	0.0154874	0	0.0368058	0	0.0214867	0
ENSCAFG00000013553	0.14619	0.0797429	0.197349	0.134575	0.0348886	0.0295973	0.224943	0.196203
ENSCAFG00000001237	13.8398	7.59731	10.0802	7.66438	13.4421	9.31421	7.00231	12.8567
ENSCAFG00000009431	1.75914	1.67385	2.41503	1.40613	1.23268	0.729881	2.07647	1.21421
ENSCAFG00000005237	11.7193	8.22067	9.61656	10.444	12.0035	7.47492	10.7112	12.9752
ENSCAFG00000010527	73.9784	60.0092	72.3891	64.2483	72.2116	52.7187	65.851	69.4018
ENSCAFG00000030790	0	0	0	0.0378645	0	0	0.0567414	0.134413
ENSCAFG00000032470	8.35752	7.39111	10.1497	10.0212	8.33671	9.11022	8.90394	8.98971
ENSCAFG00000008871	90.6459	28.8779	72.3741	58.8683	91.3861	26.3486	50.3309	81.137
ENSCAFG00000035322	0	0.0535817	0.115055	0	0	0.0595537	0	0
ENSCAFG00000012526	0.121629	0	0	0	0	0	0.188853	0.110077
ENSCAFG00000024491	0.387089	0.210074	0.403253	0.0533708	0.209356	0.189503	0.0755702	0.454902
ENSCAFG00000040035	0	0	0	0.0236939	0	0	0	0
ENSCAFG00000020241	0	0.0366612	0	0.0604805	0.0624046	0	0.170926	0
ENSCAFG00000012809	1.30359	3.33485	1.49648	3.16717	0.694091	3.34872	1.31622	0.345916
ENSCAFG00000014984	63.9667	10.7773	57.4267	40.1567	91.0407	11.8431	34.9464	64.0547
ENSCAFG00000005187	76.7797	7.5819	57.323	38.618	80.7632	6.93543	46.4861	65.0349
ENSCAFG00000037294	2.31673	4.58272	1.7683	2.32291	2.58856	5.77219	0.690593	3.03944
ENSCAFG00000002015	67.5221	26.34	75.9804	45.7059	77.3811	30.4955	54.0188	60.1667
ENSCAFG00000018265	0	0.186843	0.0990636	0	0	0.439032	0	0
ENSCAFG00000003080	8.66039	10.5453	8.87184	9.80325	8.33117	12.145	7.11297	7.45743
ENSCAFG00000010354	47.4939	23.2321	36.7757	35.4274	51.2301	22.1405	39.7188	42.7769
ENSCAFG00000036413	0.0348688	0.0372006	0	0	0.0497431	0	0	0
ENSCAFG00000031686	0	0.0441477	0	0	0	0	0.129663	0.0544179
ENSCAFG00000018767	0.477074	4.46541	0.396712	3.34549	0.805393	7.94104	0.100272	0.475452
ENSCAFG00000031755	2.77553	0.26191	1.1969	0.544825	2.5223	0.292765	2.39502	3.38108
ENSCAFG00000030380	39.8057	33.8365	39.0899	36.1967	40.2913	31.1886	35.1492	39.3131
ENSCAFG00000024143	0.0961165	0.105124	0	0.0532222	0.135416	0	0.151402	0.0318413
ENSCAFG00000020004	9.53738	6.6375	8.02146	8.30304	6.35256	7.2246	10.3646	6.88005
ENSCAFG00000007434	22.6718	22.5501	22.4898	19.4706	20.9543	21.4531	21.4909	20.0726
ENSCAFG00000031724	0	0.329467	0.0625921	0.0793065	0.0616799	0.14156	0.0559434	0.0930218
ENSCAFG00000017932	6.29223	1.97153	4.69478	3.944	6.6599	1.53934	5.47802	5.93135
ENSCAFG00000010723	16.3176	9.04142	17.0305	12.8591	18.8551	7.66547	13.161	14.5678
ENSCAFG00000032111	0	0	0	0	0	0	0	0
ENSCAFG00000031608	2.83679	5.17441	2.97688	4.57483	2.98132	5.65503	3.50126	3.17533
ENSCAFG00000036263	0.669623	0.291753	0.709963	0.498253	0.843747	0.219545	1.02611	0.62759
ENSCAFG00000008998	15.8631	55.1209	17.4731	37.6397	17.9849	75.9607	16.4353	17.6283
ENSCAFG00000004363	0.128883	8.7559	0.0252654	3.35756	0.266348	12.6233	0	0.111623
ENSCAFG00000008657	5.36979	9.80093	5.16553	7.99578	6.33988	13.7702	6.50515	6.94028
ENSCAFG00000003963	2.4497	2.76761	2.42209	2.21437	1.60688	3.15144	2.32524	1.78396
ENSCAFG00000013493	0.269964	1.3544	0.161115	1.53179	0.322603	1.58482	0.162312	0.248201
ENSCAFG00000005806	1.52191	1.62603	2.32384	1.26923	1.16477	0.777913	2.30797	0.992189
ENSCAFG00000038871	0.0271997	0.588502	0.0314435	1.05314	0	0.97895	0.123646	0
ENSCAFG00000007943	0.772944	5.88254	0.73191	4.37939	0.908641	9.76458	0.223841	0.480235
ENSCAFG00000031516	23.9691	24.8699	27.158	25.4508	24.9871	26.6803	32.6042	28.9823
ENSCAFG00000007781	0.0117136	0.0130919	0.0804642	0.0385849	0.0661481	0.133094	0.357387	0.123544
ENSCAFG00000006117	8.36815	3.72277	5.3591	4.94608	8.79827	5.44782	2.92402	6.76217
ENSCAFG00000003429	15.5345	3.82359	11.4088	8.51941	13.5023	4.48995	7.51502	13.9046
ENSCAFG00000018119	8.11714	5.31223	6.31054	6.87979	9.91897	5.52549	8.7884	9.20562
ENSCAFG00000011520	35.5657	28.6789	35.7559	33.6661	41.0071	32.9781	33.2883	33.4619
ENSCAFG00000008012	0.0364913	0.0199013	0.0429788	0	0	0.0230079	0	0.0749271
ENSCAFG00000014487	12.7661	5.80948	13.0161	10.336	11.9176	4.87274	13.5194	13.8108
ENSCAFG00000019758	16.0264	12.3435	11.4688	13.0056	15.2033	11.1138	14.025	15.4203
ENSCAFG00000015676	0.461269	0.199606	0.455337	0.287623	0.839307	0.0978853	0.517765	0.512676
ENSCAFG00000017674	13.7127	9.72522	13.2161	12.2302	15.5497	8.19658	18.1416	14.2716
ENSCAFG00000024171	4.99156	23.6165	10.5888	14.8794	3.87934	25.5957	8.88337	5.70004
ENSCAFG00000022461	0.0381999	0.0341789	0.0828368	0.0207246	0.0698836	0	0.0918797	0.0206382
ENSCAFG00000000500	1694.77	1234.09	1219.11	886.405	1446.9	1360.41	2031.18	1195.46
ENSCAFG00000028615	0.192392	0.519486	0.445091	0.134368	0.655003	0.496065	0.312091	0.235987
ENSCAFG00000035083	0	0	0	0.304296	0	0	0	0
ENSCAFG00000002922	22.9144	17.3911	24.3269	23.0534	24.2191	19.033	20.4898	24.5364
ENSCAFG00000008621	0.601771	2.04265	0.730811	1.08522	0.390391	2.10636	0.493501	0.756735
ENSCAFG00000035731	0	0	0	0	0	0.207059	0	0
ENSCAFG00000013538	64.2411	6.42078	32.2134	31.9811	84.6768	7.21663	30.082	49.1216
ENSCAFG00000040397	0.0102375	0.0458576	0.0354865	0.0688859	0	0	0.0480047	0.0419099
ENSCAFG00000004649	5.64476	1.70442	3.76894	2.41476	7.41828	2.37034	4.17345	6.07145
ENSCAFG00000000738	53.7627	53.331	55.253	56.3838	51.8967	54.1859	52.931	53.9113
ENSCAFG00000012845	0.412585	5.50238	0.616691	1.75067	0.674561	7.65385	0.815702	0.526122
ENSCAFG00000023824	0.410328	0.100584	0.437283	0.344744	0.867766	0.375483	0.32258	0.454464
ENSCAFG00000017910	4.10864	3.31002	3.36612	4.2179	3.46368	5.62155	2.94112	4.46866
ENSCAFG00000015592	15.3628	18.2618	17.7908	21.4664	15.3584	25.3145	14.8096	15.3824
ENSCAFG00000017241	6.93161	6.1631	4.42709	5.20676	7.34068	6.75586	6.24689	5.68965
ENSCAFG00000037048	0	0.0236134	0	0	0	0.155239	0	0
ENSCAFG00000011576	29.606	19.2448	28.3274	26.0721	34.3374	16.7966	24.0964	31.2007
ENSCAFG00000002924	0.164815	0.185636	0.157637	0.299844	0.109151	0.178855	0.216764	0.0813887
ENSCAFG00000012558	0.151469	0.279442	0.185101	0.113152	0.522961	0.263054	0.184201	0.420272
ENSCAFG00000009517	13.4831	18.0131	10.7238	15.4414	11.9726	22.4952	9.41277	9.82783
ENSCAFG00000014845	7.63158	4.27231	6.98936	7.05465	9.35648	5.04351	7.49388	7.46693
ENSCAFG00000000210	9.22708	2.64915	5.86275	4.20368	6.96654	2.38448	3.21156	5.62044
ENSCAFG00000020209	39.1271	38.3586	36.1379	33.1328	31.3152	43.0109	32.1544	28.6087
ENSCAFG00000035714	0.281791	0	0	0	0	0	0	0
ENSCAFG00000032943	0.2454	0.399628	0.28467	0.469779	0.516246	0.239404	0.385243	0.0807649
ENSCAFG00000034627	0.0702166	0.797232	0.580915	0.59866	0	2.19258	0.117051	0.0889401
ENSCAFG00000024887	0.0505005	0.28241	0.0578402	0.126969	0.16204	0.123225	0.631396	0.0335862
ENSCAFG00000016132	11.3623	5.40407	9.35599	8.93716	11.7988	5.37395	7.93786	11.7542
ENSCAFG00000040811	0.14119	0.0719157	0.13303	0.170574	0.145044	0.150382	0.147015	0.304888
ENSCAFG00000008584	112.445	60.0584	48.6064	18.1627	45.6564	18.8878	64.4165	14.7232
ENSCAFG00000006059	56.317	47.235	55.5483	56.8273	61.3374	44.2537	55.845	59.3005
ENSCAFG00000038279	0	0	0.0611656	0	0	0	0	0
ENSCAFG00000017741	0.702982	5.63928	0.617148	3.76952	0.900472	9.36217	0.18082	0.594153
ENSCAFG00000018437	8.51236	6.49645	6.22614	6.97232	9.84543	8.27994	7.53882	8.41864
ENSCAFG00000034003	0.0568021	0	0	0	0	0	0.0906038	0.299837
ENSCAFG00000010475	0	0.0583351	0	0.175204	0	0.0863692	0	0
ENSCAFG00000008457	8.7744	10.2273	7.99055	11.321	10.0367	11.126	12.6178	8.6724
ENSCAFG00000016012	0.0455732	0.0755142	0.0264054	0	0	0.0314061	0.35542	0
ENSCAFG00000003945	18.8812	11.7842	18.5548	19.4479	22.2038	12.0663	16.9287	24.7362
ENSCAFG00000008979	6.92898	7.82548	10.9062	7.54534	6.62335	4.63729	3.9877	8.91783
ENSCAFG00000005461	53.9055	37.8529	64.8875	71.8107	69.3142	40.7952	76.9885	101.678
ENSCAFG00000000278	54.418	51.4677	50.3041	44.0214	50.4294	55.5678	49.846	45.8346
ENSCAFG00000038029	0	0.0283126	0	0	0	0	0	0
ENSCAFG00000005108	14.4277	30.8571	13.7522	27.0658	14.4683	43.892	16.9416	17.0709
ENSCAFG00000037730	0.0338677	0	0	0.0379565	0.0926874	0	0	0
ENSCAFG00000016952	56.7173	47.094	38.0242	42.8726	54.152	74.3247	29.8475	36.7472
ENSCAFG00000015834	544.003	729.754	678.084	683.48	525.16	716.194	657.272	636.702
ENSCAFG00000034155	0.0560013	0.030741	0.0660093	0.0622251	0.120627	0	0.398765	0
ENSCAFG00000018298	0.214812	0.206079	0.245138	0.261364	0.0687493	0.114489	0.110479	0.0323109
ENSCAFG00000011034	2.38818	0.730361	1.80327	0.859051	1.88827	0.37021	1.25287	1.36976
ENSCAFG00000014075	5.46488	5.1471	5.38592	7.20621	7.15715	5.85458	4.1291	5.60912
ENSCAFG00000009010	2.99135	1.35675	2.72855	2.25416	3.81704	0.761685	1.35015	3.49829
ENSCAFG00000017044	26.4324	9.3915	14.4038	6.47307	9.89855	5.44253	21.1729	9.04712
ENSCAFG00000033556	0	0	0	0	0	0	0	0.0599941
ENSCAFG00000000310	6.17795	11.9944	6.37927	11.1453	7.00837	13.2752	7.3923	8.3381
ENSCAFG00000016970	30.8335	32.8852	30.6226	28.2296	28.9853	30.9075	39.4732	33.2286
ENSCAFG00000015735	8.86577	8.9396	8.407	9.52235	10.9266	9.22588	10.7687	10.6674
ENSCAFG00000011850	27.6659	13.2921	29.7699	29.197	30.5738	11.358	22.7586	32.1848
ENSCAFG00000014774	8.07263	9.8154	11.7808	9.0696	10.368	13.3365	8.59846	11.0699
ENSCAFG00000009536	0	0.017555	0	0.00430247	0	0	0	0.0154169
ENSCAFG00000037737	0	0	0.0481642	0.0917368	0	0.0505254	0	0.0328668
ENSCAFG00000009897	4.70544	4.5107	4.54458	3.8994	5.30154	3.9882	7.00675	4.88395
ENSCAFG00000037240	0	0	0.0709875	0	0.0824394	0	0	0
ENSCAFG00000003403	133.268	226.959	127.367	132.279	106.186	201.443	162.242	113.255
ENSCAFG00000004839	9.54882	8.21464	8.68987	7.87622	10.0669	8.36834	8.25383	7.84982
ENSCAFG00000031187	0.0575554	0.187999	0.115402	0.157072	0.0588904	0.238414	0.0668551	0.0740536
ENSCAFG00000035840	0.0604771	0.222726	0.0706986	0.17892	0.144065	0.0745452	0.371811	0.108061
ENSCAFG00000011016	0.0366029	0	0.02134	0.0223965	0	0	0	0
ENSCAFG00000014225	0	1.4118	0.0468217	0.754227	0	1.50541	0	0
ENSCAFG00000039097	0	0.770569	0.0772474	0.357735	0	0.258575	0	0
ENSCAFG00000005788	37.7384	20.4814	32.4883	23.6788	31.8036	25.0528	42.7364	33.8988
ENSCAFG00000004457	4.50864	4.47549	7.66568	3.42738	3.94427	3.55998	9.92911	3.97591
ENSCAFG00000033050	0.719601	0.68931	0.645753	0.680085	0.780172	0.832213	0.512401	0.655246
ENSCAFG00000001918	8.7948	7.40896	9.66496	9.03163	8.73087	6.83109	12.88	10.6179
ENSCAFG00000000704	0.520922	1.43035	0.625949	0.812316	0.772188	2.23055	0.49546	0.579968
ENSCAFG00000011615	8.89132	13.1532	9.09562	10.8506	9.34358	14.8688	8.88233	8.24529
ENSCAFG00000010106	0	0	0	0	0	0	0.196357	0
ENSCAFG00000000858	3.57013	0.0800046	5.24184	2.68119	3.03174	0.0270917	5.92232	5.30839
ENSCAFG00000039470	0.243551	0.128874	0.0688013	0	0	0	0	0
ENSCAFG00000010621	13.0509	7.05048	9.59976	8.59505	11.5276	7.25151	12.344	10.1716
ENSCAFG00000029750	0.316093	0	0.370107	0	0	0	0	0
ENSCAFG00000006374	10.1219	3.30664	10.6874	9.47518	10.874	3.79781	7.57489	13.1582
ENSCAFG00000031177	4.55374	7.44443	4.41572	5.89283	5.9379	8.07773	6.41709	6.05137
ENSCAFG00000017147	3.29298	2.76791	2.32361	2.6835	3.49913	2.61143	3.68939	3.34478
ENSCAFG00000010065	0	0	0	0	0	0	0.0557579	0
ENSCAFG00000016080	9.91878	11.0995	9.99701	11.9993	11.0768	10.0431	13.0342	11.556
ENSCAFG00000035802	1.66163	0	0.651583	0.707784	1.92205	0.225133	0.741043	0.739195
ENSCAFG00000017862	19.7404	10.1218	17.0289	17.4242	19.3772	9.89836	16.1358	21.875
ENSCAFG00000030061	8.74868	5.41679	7.14764	7.11848	8.29384	6.63027	11.6807	10.923
ENSCAFG00000019085	26.331	16.3121	28.7281	21.3708	29.9678	14.5272	31.9963	24.922
ENSCAFG00000035665	0	0	0	0.149039	0	0.172391	0	0
ENSCAFG00000012259	12.753	6.25967	16.1517	11.336	13.7876	5.99527	12.3935	13.7432
ENSCAFG00000032178	0.564126	0.092546	0.49518	0.0944721	0.617016	0.315747	0.752802	0.639574
ENSCAFG00000032586	2.17705	0.116243	0.988955	0.717987	1.14564	0.886464	4.89959	2.40897
ENSCAFG00000009926	98.2649	5.49534	89.7963	49.4289	96.1358	4.28949	78.5866	84.3208
ENSCAFG00000009997	3.9136	0.431643	2.73531	2.21046	5.3362	0.397345	1.51057	4.09832
ENSCAFG00000004938	7.48762	1.63887	6.30184	4.47036	7.9448	1.03933	6.67691	7.60699
ENSCAFG00000039466	0	0.0428535	0	0.0105037	0	0.0984705	0.0622996	0
ENSCAFG00000004972	17.2831	12.2705	15.9061	14.6259	18.1826	13.6758	16.4448	17.2277
ENSCAFG00000008019	24.1987	11.8701	23.6059	22.4512	28.8996	12.02	17.4933	27.3645
ENSCAFG00000000992	8.06566	6.21246	9.83992	6.48757	8.00958	5.46794	8.69134	6.67954
ENSCAFG00000035166	0.270071	1.7947	0.14269	1.94354	0.394333	2.55902	0.158607	0.196988
ENSCAFG00000004036	0.792177	6.34739	0.758634	3.46156	1.02436	10.457	0.548575	0.764821
ENSCAFG00000034981	0	0	0	0.0178551	0	0	0.0242718	0
ENSCAFG00000003154	15.4527	24.1262	13.0456	15.0266	14.614	27.956	15.0177	9.67354
ENSCAFG00000000640	34.044	56.5226	32.3089	49.5997	33.4693	66.1771	43.244	42.6939
ENSCAFG00000002300	0.87028	0.77313	1.34061	0.932322	0.850602	1.21241	1.06228	0.859879
ENSCAFG00000018118	0	0.109009	0	0	0	0.188788	0	0
ENSCAFG00000040466	0	0.0320149	0.0687545	0.0976554	0	0	0	0
ENSCAFG00000034886	0.341728	0.459712	0	0	0.112155	0.54988	0.130548	0.12352
ENSCAFG00000035488	0	0	0	0	0	0.22565	0	0
ENSCAFG00000023067	0.238575	0.440702	0.103758	0.2924	0.220065	0.367481	0.095414	0.272515
ENSCAFG00000034842	0	0	0	0.0551097	0	0.140625	0.080579	0
ENSCAFG00000038758	0	0	0	0	0	0.149874	0	0
ENSCAFG00000039462	0.955751	1.04419	1.02863	0.873994	1.16929	1.03556	1.34986	1.21056
ENSCAFG00000017805	0	0.179335	0	0	0	0	0	0.0363071
ENSCAFG00000040574	0	0	0.0292777	0.30827	0	0.124799	0	0
ENSCAFG00000030199	0.0324138	0.100569	0	0	0	0.24331	0	0
ENSCAFG00000009435	25.2432	9.49142	21.3944	17.6729	23.9495	11.5966	21.0179	19.651
ENSCAFG00000036439	0	0	0	0	0	0	0	0.476042
ENSCAFG00000040161	2.29335	1.88222	1.1412	2.31092	1.23644	5.68904	2.20408	3.85132
ENSCAFG00000039944	0	0.172448	0.149227	0.0703507	0	0.0363242	0.0479022	0.223957
ENSCAFG00000039362	0.487209	0.288403	0.0640543	0.176489	0.58243	0.308339	0.17079	0.55692
ENSCAFG00000039141	0.224943	0	1.03511	0	0	0	0.179296	0.82088
ENSCAFG00000013171	39.1236	20.8382	35.2047	25.2044	37.2199	18.4112	26.0482	32.7027
ENSCAFG00000040661	0.705603	0.706621	0.824865	0.619624	0.595618	0.763559	0.538244	0.685647
ENSCAFG00000013596	8.529	3.79758	11.4255	5.53585	4.5051	0.838914	10.6408	7.12869
ENSCAFG00000029143	1.69683	1.64753	1.5774	1.40467	1.76281	2.14275	1.33057	1.3662
ENSCAFG00000038001	0.3208	1.26614	0.0615706	0.526392	0.0777833	2.54383	0.282967	0.145553
ENSCAFG00000008525	5.99131	0.694703	5.71863	4.48179	6.73971	0.468018	5.79009	6.91774
ENSCAFG00000015009	9.2291	3.30649	6.70636	5.69282	9.72869	3.10663	7.45469	6.42908
ENSCAFG00000006544	0	0.198265	0	0.0481054	0.0434746	0.104325	0	0.2345
ENSCAFG00000014750	22.9623	16.1264	21.3705	17.3471	20.885	16.2327	19.7122	20.3068
ENSCAFG00000010654	4.7403	6.64313	8.10281	6.96598	4.76771	8.54192	7.87652	5.76004
ENSCAFG00000007288	10.9887	25.1152	14.4511	17.077	15.0031	32.6377	14.4287	12.2952
ENSCAFG00000002002	6.3278	12.5043	8.20449	9.26429	7.74621	11.1103	11.1575	7.99004
ENSCAFG00000035280	0	0.217028	0	0.267564	0	0.108647	0	0
ENSCAFG00000034099	0	0	0	0	0	0	0.154421	0
ENSCAFG00000002766	23.6266	3.83905	20.3686	12.1388	20.0271	3.75519	17.2371	17.4865
ENSCAFG00000015440	41.7619	10.3029	36.7775	29.3193	51.0278	10.1766	35.5253	50.4838
ENSCAFG00000033420	0	0	0	0	0	0	0	0.159475
ENSCAFG00000003862	0.351843	3.81983	0.454386	2.40153	0.611085	5.82601	0.320485	0.537481
ENSCAFG00000001290	28.1913	23.5968	23.327	21.8819	26.5397	20.1112	23.6759	26.7111
ENSCAFG00000010333	0.0898316	1.47521	0.296076	0.616225	0.308522	2.5709	0.0904423	0.0479915
ENSCAFG00000011973	4.24047	1.67885	4.78806	3.81114	4.90486	1.42155	5.94677	6.25469
ENSCAFG00000013186	1.44921	0	1.39944	0.341848	2.44417	0.0578931	0.688162	0.464436
ENSCAFG00000003323	35.8358	23.0801	37.9673	32.4671	39.401	24.9553	25.7485	31.1483
ENSCAFG00000012041	16.1123	9.85411	15.4924	13.8144	17.0646	10.1991	20.8243	17.485
ENSCAFG00000008296	5.36344	7.37254	5.60048	6.19341	6.66732	7.48293	8.05103	7.20023
ENSCAFG00000008456	226.173	148.021	210.015	141.908	195.596	127.873	195.801	173.411
ENSCAFG00000011461	11.8586	4.01427	11.091	11.4427	13.9854	4.52	15.5716	17.8279
ENSCAFG00000004283	3.25102	4.49837	4.3912	4.653	3.97356	3.78125	4.95505	3.46866
ENSCAFG00000020153	13.4939	8.43455	14.6237	11.8599	16.56	8.18949	19.5697	16.102
ENSCAFG00000037233	0	0.0596381	0	0	0	0	0	0
ENSCAFG00000019958	2.06102	1.18955	2.00449	2.39399	2.97635	1.99422	1.94704	3.06782
ENSCAFG00000002599	11.4131	7.57637	12.6043	9.87228	12.9246	8.36998	10.495	11.6382
ENSCAFG00000002709	10.2106	2.8265	13.1908	5.90768	12.4302	3.73286	10.4938	7.07589
ENSCAFG00000039192	0.0644804	0.138502	0.224683	0	0.182481	0.158648	0	0
ENSCAFG00000007478	49.3418	56.992	49.9928	51.81	49.4838	65.0446	57.7334	56.1082
ENSCAFG00000024531	16.445	12.4187	14.57	16.2926	18.2594	10.2151	10.3669	20.4403
ENSCAFG00000019045	24.7698	23.2867	23.3838	24.2	28.1452	24.7825	27.8755	27.4811
ENSCAFG00000005311	0.0748729	0.164651	0.0727954	0.139125	0	0.128759	0.0781465	0.0336747
ENSCAFG00000000487	750.429	575.437	964.901	748.604	815.882	776.884	1900.52	1165
ENSCAFG00000009720	42.4392	21.1882	35.2769	30.2131	45.5959	19.5029	34.6063	37.0783
ENSCAFG00000015888	9.12006	7.78829	11.586	8.62833	8.04663	5.54257	13.9123	10.5193
ENSCAFG00000000214	6.6087	6.23431	5.73885	6.8346	6.33811	7.3538	5.87747	5.64665
ENSCAFG00000028834	13.6969	18.4968	12.5298	12.6331	11.1289	24.5374	17.513	13.2761
ENSCAFG00000001145	6.31545	4.72484	6.71778	5.68886	7.91824	5.31594	7.26523	7.15538
ENSCAFG00000020177	0.0345425	0.637141	0.0332216	0.309639	0	0.542803	0.323564	0.31957
ENSCAFG00000017018	236.833	2969.11	242.012	1433.09	270.056	3378.54	144.27	193.168
ENSCAFG00000034776	0.0762107	0.0416398	0.0442836	0.0846303	0.245924	0.291023	0	0.0510471
ENSCAFG00000039633	0	0.0370318	0	0.111403	0	0.0405976	0	0
ENSCAFG00000013185	25.5104	28.4727	29.7023	27.0373	21.9418	25.6929	16.5256	16.9005
ENSCAFG00000019791	2.31713	1.30682	1.8464	3.08158	2.70235	1.10908	2.46018	4.65458
ENSCAFG00000012521	19.6614	13.3495	20.2736	18.0527	22.6378	13.9687	19.2392	19.9684
ENSCAFG00000030987	0.45663	0.286338	0.531121	0.44097	0.718467	0.202303	0.659264	0.916551
ENSCAFG00000000915	0.240339	0.00857804	0.378845	0.143004	0.269664	0.00955013	0.555072	0.402709
ENSCAFG00000017507	24.0663	6.29882	18.4592	15.4161	27.5805	6.37187	22.1614	23.822
ENSCAFG00000006227	17.0754	2.28418	12.7409	11.4497	17.0721	2.48574	10.2931	17.9079
ENSCAFG00000023763	2.29209	2.36632	2.17755	2.81373	1.86563	4.62446	2.29758	2.83456
ENSCAFG00000004926	8.57251	7.04047	6.94861	7.19161	10.0113	8.54241	8.43044	8.19856
ENSCAFG00000004033	7.51335	76.4866	7.66863	32.8463	6.34291	79.5822	11.7565	11.3013
ENSCAFG00000014633	11.6436	19.7118	13.4854	16.2163	12.5598	18.675	11.1889	13.1599
ENSCAFG00000017682	21.8346	32.4733	22.7248	26.9231	26.297	35.3323	27.5234	26.3667
ENSCAFG00000004906	1.00698	0.344971	2.60906	1.15478	0.514977	0.0705392	1.98009	1.79308
ENSCAFG00000015116	76.6168	34.0655	38.6395	27.6548	95.5484	43.8598	46.2047	43.2233
ENSCAFG00000015747	23.9004	19.0916	20.0577	20.7447	25.9639	19.3685	32.0469	23.4015
ENSCAFG00000036060	0	0	0	0	0	0	0	0
ENSCAFG00000017459	2.17408	0.525623	0.737569	0.631956	0.685904	1.00495	1.14987	1.36093
ENSCAFG00000011507	39.625	28.7906	41.3868	30.9151	35.9917	31.8889	34.4714	37.8161
ENSCAFG00000028640	0	0	0	0.104752	0	0.0593652	0	0
ENSCAFG00000001883	0.276058	0.147563	0.205339	0.491618	0.524773	0.117379	0.273734	0.542317
ENSCAFG00000008857	18.2419	10.4227	18.7908	15.286	19.2822	14.5899	16.1247	19.7854
ENSCAFG00000011760	11.6099	8.92438	12.0209	10.8432	11.6348	9.23408	14.1423	12.359
ENSCAFG00000012169	3.25997	7.2785	4.10832	4.79367	3.72164	6.92585	6.69358	4.70001
ENSCAFG00000003875	1.8979	3.34846	2.92673	6.16256	1.40059	2.53066	2.56252	1.87627
ENSCAFG00000031204	9.62027	7.36698	16.7547	9.04729	9.08941	6.60852	13.0204	9.82426
ENSCAFG00000012702	0.424345	1.72284	0.82388	1.24619	0.694318	2.34426	1.40096	1.06647
ENSCAFG00000010736	11.1677	2.06479	2.24198	1.84405	7.47088	0.944813	0.801234	1.71498
ENSCAFG00000005104	9.30799	8.85013	8.48174	9.61018	10.5647	10.8564	8.08785	10.2014
ENSCAFG00000011328	47.2456	41.0237	46.7521	44.7049	50.9261	37.8454	44.2122	45.0223
ENSCAFG00000007913	3.33468	1.41473	3.67289	2.41719	3.92603	2.04866	3.60563	3.96605
ENSCAFG00000019802	4.41415	11.5694	4.26244	7.90773	3.88235	13.134	2.7229	3.28039
ENSCAFG00000034622	0.085042	0.254339	0	0.0938278	0	0.76704	0	0
ENSCAFG00000019307	0	0	0	0	0	0	0.309244	0.085169
ENSCAFG00000030807	0.0674506	0	0	0	0	0	0.105711	0
ENSCAFG00000008265	4.73177	3.54787	2.92842	3.4487	3.6952	3.46315	3.41656	4.25922
ENSCAFG00000034628	0.041873	0.0229892	0.0961287	0.0462978	0.327295	0	0.0316387	0.0278507
ENSCAFG00000034019	0.247781	0	0	0	0.229618	0	0.0631019	0.10787
ENSCAFG00000023331	0.181734	0.0802511	0.127018	0.203338	0.354611	0	0.16804	0.568141
ENSCAFG00000030302	2.07283	2.61617	1.89825	1.45484	2.65641	3.61381	1.8583	2.20751
ENSCAFG00000015310	0	0.0542216	0	0	0.0236324	0	0	0
ENSCAFG00000031063	0.118329	0.0209151	0.0981325	0.0833573	0.126152	0.0658251	0.0602482	0.0721552
ENSCAFG00000015206	148.481	104.233	71.0495	52.4058	44.8298	72.2867	116.245	65.7861
ENSCAFG00000008847	0	0	0	0.111478	0	0	0	0
ENSCAFG00000037152	6.31458	0	15.0827	13.1099	10.3852	0	28.0042	22.8334
ENSCAFG00000034921	2.05113	1.23283	2.05018	2.28057	2.24946	1.23155	1.07756	1.14345
ENSCAFG00000001718	1.96069	2.54992	2.56442	2.31265	1.41007	3.13247	1.39412	2.03073
ENSCAFG00000000941	18.1319	18.6286	17.4577	17.1913	20.0627	16.388	22.9057	18.7596
ENSCAFG00000006529	27.7239	14.6709	31.7276	25.2789	30.4613	12.5091	27.26	35.3877
ENSCAFG00000031842	0	0.0224016	0.0118499	0.0113367	0.0557044	0	0	0.0131807
ENSCAFG00000038343	0.473672	0.154307	0.356218	0.192278	0.203165	0.476421	0.496886	0.196796
ENSCAFG00000038496	0.0476615	0.0503331	0	0.102226	0	0	0	0
ENSCAFG00000016802	9.23913	8.15024	10.8796	8.85021	9.48596	7.77648	12.4344	10.7809
ENSCAFG00000013715	2.4823	2.49688	3.63861	6.27057	3.5632	3.01029	4.30496	3.24559
ENSCAFG00000037605	0.113102	0.125326	0	0.0627549	0.162981	0.144157	0.0896398	0.0763227
ENSCAFG00000031036	3.31405	1.35423	2.6836	1.96132	2.44908	1.24987	2.94677	2.06666
ENSCAFG00000011584	2.66214	3.36045	3.69874	3.07889	3.5626	3.73663	3.72728	2.95457
ENSCAFG00000012035	0.307261	0.222853	0.32392	0.207244	0.192156	0.270344	0.225668	0.254878
ENSCAFG00000021753	0	0	0	0.201378	0	0	0	0
ENSCAFG00000008392	0.555383	0.348837	0.916162	0.451294	0.207953	0.332809	0.488668	0.39727
ENSCAFG00000040545	0	0	0	0	0	0.257329	0	0
ENSCAFG00000018287	5.10312	3.53037	4.54641	4.72461	5.09384	3.27748	4.88656	4.99304
ENSCAFG00000030089	14.9691	4.74638	14.2358	10.3962	14.031	4.82686	10.1685	17.0099
ENSCAFG00000015713	2.14037	3.02647	4.92052	0	9.40271	5.27108	4.66137	0.887402
ENSCAFG00000015945	2.43339	10.909	3.77292	6.14728	3.33616	12.6496	5.54981	3.43432
ENSCAFG00000012651	24.6831	9.71471	16.4994	13.904	24.8172	11.3572	17.2661	23.9762
ENSCAFG00000033955	0	0.0291998	0.0309014	0.0587974	0	0.132432	0	0
ENSCAFG00000019272	18.5755	20.9949	15.7925	16.3609	18.5915	28.0709	23.9953	20.334
ENSCAFG00000006100	78.8824	29.946	64.2998	41.3076	61.0344	30.9111	56.5341	46.8841
ENSCAFG00000036864	0	0	0.0718265	0	0	0	0	0
ENSCAFG00000033952	0.242848	0.295703	0.227897	0.122785	0.441602	0.168957	0.388348	0.0993167
ENSCAFG00000004090	7.09004	11.521	7.07316	7.90021	7.2029	14.1928	6.37213	8.06445
ENSCAFG00000013068	15.9404	7.98492	11.4929	11.5709	14.9725	9.01304	12.0868	15.874
ENSCAFG00000014607	14.38	23.0366	17.9873	17.0462	13.6408	24.1562	20.2308	14.5746
ENSCAFG00000014458	8.61943	8.36889	7.05021	7.87767	8.53563	8.35261	7.06672	7.10654
ENSCAFG00000005772	26.4357	13.9702	37.2727	24.5509	26.1885	11.447	21.6745	37.7853
ENSCAFG00000031823	1.37315	2.00914	0.462011	1.86046	2.31362	3.31926	0.583157	1.47825
ENSCAFG00000003382	37.7267	31.5967	33.4121	26.9001	41.8742	32.6649	32.5348	33.7098
ENSCAFG00000014701	0.978216	4.4207	0.817511	2.41316	0.861138	4.79368	0.532076	0.960584
ENSCAFG00000031832	13.4206	14.9828	14.2425	12.2493	13.6199	16.6767	12.9734	12.3627
ENSCAFG00000000131	0.340376	0.642088	0.401453	0.561106	0.941653	0.453162	0.477001	0.64177
ENSCAFG00000030550	1.20032	1.50117	1.32365	1.31851	1.11901	1.4443	1.37135	1.1148
ENSCAFG00000008851	11.2793	3.41506	10.3224	8.72182	13.2479	2.90913	8.22429	12.7566
ENSCAFG00000023095	0.81289	15.0844	0.88185	6.58713	1.45191	21.9881	0.508063	0.999033
ENSCAFG00000035552	0	0	0	0	0	0	0	0
ENSCAFG00000002716	0.100759	0.217123	0	0.357545	0.202025	0.674266	0	0.0955343
ENSCAFG00000015229	16.2135	14.3711	14.3968	12.9808	15.4394	16.3511	18.3339	16.1259
ENSCAFG00000009236	6.8955	3.94468	7.07454	6.05185	7.56844	4.28829	6.06276	7.28672
ENSCAFG00000002053	2.91531	4.86182	3.07104	6.42571	2.78445	6.17696	2.11835	2.7326
ENSCAFG00000032014	2.76812	1.16222	1.96851	2.00243	2.22211	1.06515	1.45163	1.37937
ENSCAFG00000035321	0	0	0	0	0	0	0.457935	0
ENSCAFG00000024148	47.9429	28.8298	39.707	31.1896	46.2946	29.033	36.9398	35.2705
ENSCAFG00000030854	0	0	0	0	0	0	0	0
ENSCAFG00000012449	14.0471	9.65704	12.2916	12.7215	17.5825	8.78417	7.05425	12.2349
ENSCAFG00000012018	6.36254	25.4984	8.17993	18.1986	8.89779	36.904	6.62959	8.01592
ENSCAFG00000009386	1.38924	3.59713	1.18236	1.98185	1.61352	3.12306	2.71902	1.96506
ENSCAFG00000029695	53.1276	34.8797	59.1215	49.2791	48.4514	32.7104	49.9311	52.931
ENSCAFG00000015705	3.79798	7.83488	2.44191	4.14727	4.76423	8.50187	2.61067	2.6662
ENSCAFG00000028898	0	0	0	0	0	0.0489159	0	0.0663005
ENSCAFG00000004361	11.3828	11.1716	11.2141	10.4201	12.6447	13.946	13.1604	11.5223
ENSCAFG00000002040	6.25203	0.438678	1.89532	2.13582	0.509319	0.432226	2.94825	4.25365
ENSCAFG00000009409	30.2638	23.4762	28.6038	26.3755	23.8089	23.4095	28.3748	24.8192
ENSCAFG00000014482	16.9294	11.8723	17.6258	16.2303	19.4137	11.8871	13.1393	18.8664
ENSCAFG00000030222	0.243978	0	0	0.343655	0	0.12428	0	0
ENSCAFG00000023264	10.3288	45.2374	17.9033	35.4785	14.7502	99.0816	11.0888	5.50426
ENSCAFG00000011200	24.2941	14.0789	26.0311	20.9499	19.3528	17.0888	14.1682	22.1508
ENSCAFG00000035373	0.110787	0.174453	0.169819	0.182055	0.143973	0.158458	0.124101	0.123735
ENSCAFG00000035602	1.26018	2.10349	1.77489	1.41464	1.57119	1.31345	2.43181	1.41203
ENSCAFG00000013224	34.6875	26.4821	33.2542	26.3876	31.6741	24.917	29.3973	31.0011
ENSCAFG00000037946	0.574949	0	1.04748	0.17414	0	0	0	0.823316
ENSCAFG00000031989	1.41438	0.162127	0.0918738	0.332456	0.895271	0.494993	0.384676	0.191265
ENSCAFG00000005692	7.79602	7.16476	6.75099	7.08395	9.29688	7.25105	7.5014	9.20001
ENSCAFG00000012179	17.6215	15.0239	15.6713	15.7827	20.0807	17.049	19.0799	18.1775
ENSCAFG00000016452	44.7322	46.003	52.2929	46.2411	39.1289	47.7612	43.6625	41.6694
ENSCAFG00000007806	0.0284586	0.340391	0	0.279062	0.324844	0.311896	0	0.349207
ENSCAFG00000023940	5.32873	4.5824	5.06573	4.677	6.96349	2.61887	4.43397	3.94577
ENSCAFG00000007751	11.9567	7.87962	12.8373	10.5021	13.0864	6.27673	10.4454	13.1006
ENSCAFG00000016521	3.89426	1.18612	3.01934	4.53934	4.88233	1.65381	5.87564	7.22694
ENSCAFG00000013246	2.52517	1.65594	3.50511	2.49541	1.18824	1.29686	4.04503	3.44681
ENSCAFG00000006904	0.185778	0.597057	0.10077	0.279158	0.0428997	0.726166	0.0993453	0.212665
ENSCAFG00000007931	0.0186945	0	0.0658366	0.25177	0.0819076	0	0.0448255	0.0127811
ENSCAFG00000036414	0	0	0.305532	0.0955444	0	0.109177	0	0
ENSCAFG00000029076	27.9996	5.93677	37.3274	21.9867	31.831	6.08887	25.2851	33.0143
ENSCAFG00000036357	0	0	2.84135	0	0	0	0	0
ENSCAFG00000007582	25.0329	7.03965	26.4661	17.4055	24.9464	10.0153	28.5103	23.366
ENSCAFG00000007103	8.95562	5.32252	8.49422	7.81923	9.02865	4.25329	9.27156	8.48622
ENSCAFG00000034896	0	0.767447	0	1.29191	0	0	0.368775	0
ENSCAFG00000006873	38.5518	20.4833	43.4191	36.3741	37.8585	18.7312	28.6158	39.8386
ENSCAFG00000016640	41.7891	26.7759	37.6652	36.8555	46.3854	26.6972	39.0367	44.7003
ENSCAFG00000036454	0.482253	0	0	0	0	0	0	0
ENSCAFG00000031196	21.6807	46.2349	19.4417	24.9539	13.2462	11.6158	37.8149	33.1091
ENSCAFG00000019209	0.812987	6.10456	0.652027	3.07603	1.26611	10.7665	0.0974765	1.18757
ENSCAFG00000007358	25.5593	25.9125	17.9471	23.2798	31.2906	28.2276	20.7497	20.3332
ENSCAFG00000013310	0	0	0.108116	0.0778477	0	0	0	0
ENSCAFG00000029024	0.248145	0.184523	0.424389	0.196504	0.372643	0.0654161	0.445531	0.249575
ENSCAFG00000009780	1.75516	1.12087	1.04913	1.08141	1.04714	1.31918	0.894646	0.851493
ENSCAFG00000012297	40.194	5.06086	22.9938	16.0326	28.6077	3.88241	18.7495	27.9841
ENSCAFG00000016559	7.75693	8.21075	7.13805	8.0827	8.95413	8.8663	7.72475	7.58188
ENSCAFG00000003571	0	0	0.0138986	0	0	0	0	0.0304877
ENSCAFG00000011312	0	0	0	0	0	0	0	0
ENSCAFG00000002794	0.160376	25.324	0.217424	15.954	0.0776769	20.193	0.166178	0.0364472
ENSCAFG00000033690	0.451351	0.11608	0.126897	0.236863	0.240987	0.190651	0.0816726	0.450946
ENSCAFG00000010035	0	0.0366804	0	0.0120051	0	0.0715804	0	0
ENSCAFG00000006178	41.8399	34.5804	38.525	36.0191	43.4446	34.3551	23.3696	32.9221
ENSCAFG00000037348	0.195705	0.511961	0.29912	0.348166	0.51325	0.245888	0.269816	0.166326
ENSCAFG00000036222	0	0	0	0.143491	0	0	0	0.530276
ENSCAFG00000013806	103.625	46.1567	107.681	71.0747	83.9985	41.9241	106.688	98.4203
ENSCAFG00000035117	0	0.403903	0.130587	0.12359	0	0.0455916	0.173082	0
ENSCAFG00000030210	0	0	0	0.0469566	0.0617005	0	0.0675639	0
ENSCAFG00000033582	0.317471	0	0.139333	0.0886995	0.111545	0	0.376313	0.15758
ENSCAFG00000035636	1.03175	0.680919	0.730546	0.567971	0.966591	0.29924	0.361147	0.602552
ENSCAFG00000030176	6.37644	6.14353	6.5748	6.41681	6.82897	5.84489	7.08567	5.3166
ENSCAFG00000000332	0	0	0.0164792	0.0234207	0	0	0	0
ENSCAFG00000004057	24.1051	13.6941	25.0347	21.9319	21.5292	13.4968	19.3471	24.0279
ENSCAFG00000001370	8.3832	25.8281	10.9416	14.7225	10.4006	27.5023	8.99859	8.92717
ENSCAFG00000035841	0	0	0.12213	0	0	0	0	0
ENSCAFG00000001341	0.109322	0.0986079	0.0312774	0.0599919	0.118884	0.0706537	0.0950512	0.0178129
ENSCAFG00000034814	0.0576731	0.409585	0.0680206	0.0640565	0	0	0.0927262	0
ENSCAFG00000014085	2.88691	2.02878	3.29033	2.27879	3.14652	1.94494	4.00033	2.61232
ENSCAFG00000011976	17.8764	20.7792	15.5077	16.8082	15.7413	22.2715	18.4172	16.2515
ENSCAFG00000000453	13.0517	5.69566	13.0014	9.55632	15.2911	5.61309	14.6461	12.2539
ENSCAFG00000005428	15.1677	14.5199	15.5596	17.2422	17.3887	16.2712	18.6532	19.0904
ENSCAFG00000006888	2.93644	0.251528	1.63011	0.773171	1.86729	0.117234	1.28328	1.45586
ENSCAFG00000012831	0.0967311	0.314454	0.113407	1.48463	0	0.398775	0	0.126712
ENSCAFG00000023339	0.0757345	0	0	0	0	0	0	0
ENSCAFG00000005871	13.6011	8.21986	12.9809	11.9036	14.2227	8.53951	13.7721	16.225
ENSCAFG00000014468	0.780739	1.32247	0.887122	0.51751	0.71856	1.73687	0.964588	0.706865
ENSCAFG00000016181	5.91345	7.72508	6.14145	7.10398	8.68579	8.51346	7.45002	7.07472
ENSCAFG00000014672	49.7884	43.5995	45.063	46.7233	47.5285	46.3952	49.9006	50.3973
ENSCAFG00000036897	0.103538	0	0.121628	0.187922	0.333893	0.0487053	0.44087	0.179321
ENSCAFG00000034870	0.0610626	0	0	0	0	0	0	0.559372
ENSCAFG00000030684	0.474754	0.440402	0.491857	0.508997	0.344697	0.62655	0.590766	0.850855
ENSCAFG00000036748	0	1.05864	0	0	0	0	0	0
ENSCAFG00000028541	5.05676	3.40389	4.72562	3.76636	6.01887	4.85621	3.89002	4.03891
ENSCAFG00000002357	0.828682	0.0456623	0.798087	0.760597	1.03992	0	0.242606	0.921187
ENSCAFG00000013649	0.0255526	0.028266	0.0894562	0.143424	0.108806	0	0.243183	0.204517
ENSCAFG00000007551	0.69966	0.549149	1.20775	1.0142	0.805096	1.15263	1.42805	1.79164
ENSCAFG00000039110	12.0294	7.08342	14.0094	10.797	15.2335	9.38341	14.7825	12.4735
ENSCAFG00000036896	0	0	0	0.0621642	0	0	0.0471501	0
ENSCAFG00000019582	104.44	56.6217	99.7515	69.9313	87.5869	49.9	120.632	93.4783
ENSCAFG00000018972	0.361619	0.251694	0.576205	0.295933	0.400925	0.188113	0.263551	0.394099
ENSCAFG00000008759	0.0450509	0.0219632	0.00755663	0.00722546	0.00934853	0.0328348	0	0
ENSCAFG00000019377	3.31422	2.63326	2.25245	2.60803	3.20847	3.31824	2.5133	2.86373
ENSCAFG00000020385	8.29914	10.5035	8.28333	10.1009	9.16945	11.5071	7.66905	8.54778
ENSCAFG00000024432	4.17494	4.62506	4.18474	4.19743	3.89521	4.36682	4.15663	4.01971
ENSCAFG00000003816	26.264	26.982	26.0454	25.5706	25.4424	31.8522	38.9919	31.5494
ENSCAFG00000014690	78.7404	85.3718	70.4947	72.3724	77.2508	94.754	75.993	73.1187
ENSCAFG00000013244	43.6814	26.7773	48.3374	46.1457	49.0505	24.4338	60.0064	57.8526
ENSCAFG00000007660	0	0.365585	0	0.742979	0	0	0	0
ENSCAFG00000002628	8.78141	13.3915	10.8637	10.1048	11.354	16.369	15.15	13.6956
ENSCAFG00000001834	7.05591	5.10991	6.34776	6.73836	8.45915	5.42767	9.09603	8.0978
ENSCAFG00000032798	0	0.204287	0	0	0	0	0	0
ENSCAFG00000008836	0	0	0	0	0	0.13337	0	0
ENSCAFG00000034177	0.350674	0	0	0	0.180622	0	0.183978	0
ENSCAFG00000006196	0.919039	0.693035	0.973365	0.607332	1.04326	0.461244	0.576975	0.655473
ENSCAFG00000025406	4.22729	2.64968	4.80667	2.53362	4.41723	2.54102	2.19222	3.26646
ENSCAFG00000024550	0	0.0424427	0	0	0	0	0	0
ENSCAFG00000017172	0.528553	0.354956	0.501009	0.351683	0.8026	0.361034	0.417083	0.393912
ENSCAFG00000011719	7.90857	5.29096	8.58091	6.80002	7.82806	5.5232	7.60011	7.67769
ENSCAFG00000017680	1420.7	1585.93	1853.14	1657.41	1450.58	1521.19	1942.19	1821.99
ENSCAFG00000016762	22.7109	14.3595	23.1084	21.6468	27.4674	15.2261	21.3112	23.6723
ENSCAFG00000019022	0.606347	1.25926	0.668345	1.2386	0.836793	1.40416	0.953343	1.0094
ENSCAFG00000032542	0	0	0	0.0086958	0	0	0	0
ENSCAFG00000007498	96.4128	85.9459	88.3116	82.7849	88.3975	77.4585	76.8625	74.5965
ENSCAFG00000015693	29.8354	19.0226	28.9065	20.9207	33.4838	22.4382	20.9645	22.9554
ENSCAFG00000032369	3.94466	0.699493	3.46679	2.48786	4.14641	0.294191	2.85491	4.03671
ENSCAFG00000009943	27.8376	16.4997	22.3284	17.0597	21.9362	14.5641	23.6728	19.9992
ENSCAFG00000004144	7.24353	0.225006	5.40383	4.65824	8.99734	0.599097	5.65513	7.64082
ENSCAFG00000006563	8.72901	6.25848	10.4217	7.32776	8.49755	5.46538	8.78566	8.48923
ENSCAFG00000023806	0	0.0733365	0	0.025211	0	0.0305979	0	0.0220198
ENSCAFG00000002717	1.12575	7.59388	0.834644	3.6376	1.43121	12.0541	0.285874	1.0573
ENSCAFG00000014049	69.8159	212.588	53.4233	90.9761	97.0688	229.294	36.2509	66.668
ENSCAFG00000007429	3.73837	8.22421	3.45332	5.55178	3.99219	10.9647	3.5641	3.89908
ENSCAFG00000007341	0	2.34989	0	0.920785	0	1.09832	0	0
ENSCAFG00000014944	61.4792	58.1327	56.4808	62.0976	62.4458	58.6182	77.4637	75.3098
ENSCAFG00000038384	0	0	0	0.307175	0	0.401259	0	0
ENSCAFG00000034282	0	0.0831173	0	0	0	0	0	0
ENSCAFG00000031199	0.986772	0.40009	1.74427	0.940432	1.79436	0.913406	1.35682	1.54542
ENSCAFG00000031738	33.7713	31.0596	42.632	27.6451	31.6384	29.8202	59.6101	33.5859
ENSCAFG00000018291	0.133684	0	0	0.185759	0	0	0	0
ENSCAFG00000031236	0	0.0867986	0	0	0	0.755978	0.500874	0
ENSCAFG00000029652	0.117278	0.125314	0	0	0.162908	0.162083	0	0
ENSCAFG00000030843	36.6562	16.9504	47.8221	36.7199	37.5026	15.4731	36.5719	46.8884
ENSCAFG00000007481	0.0262004	0	0.0182995	0	0	0	0	0
ENSCAFG00000017519	0	5.43798	0	4.00285	0.034994	3.61215	0.0379907	0
ENSCAFG00000017275	0.472593	0	0	0	0	0	0	0
ENSCAFG00000007934	409.444	193.507	528.229	198.539	174.333	127.193	942.786	267.482
ENSCAFG00000038361	0.273878	0.314131	0.15566	0.147936	0.071432	0.297515	0.289245	0.178167
ENSCAFG00000036739	0.114545	0.0422051	0	0.0419865	0	0	0	0
ENSCAFG00000018568	4.49551	1.42325	6.10006	2.73844	3.00368	1.00491	3.5234	3.32935
ENSCAFG00000036967	0	0	3.03603	0	11.0244	0	4.04154	6.90634
ENSCAFG00000004556	9.14754	21.2796	10.3288	13.9744	8.18996	23.7588	16.5237	9.28122
ENSCAFG00000029034	9.53657	31.8034	7.20284	18.8131	11.238	37.3633	5.00873	8.77991
ENSCAFG00000015066	0	0	0	0	0	0.0464041	0	0
ENSCAFG00000012215	41.0747	13.6832	44.3639	28.5361	44.4989	12.9754	44.0784	40.9119
ENSCAFG00000039085	0	0.282981	0	0	0	0	0	0
ENSCAFG00000004960	15.4077	15.0444	10.6858	12.6981	13.5058	15.5837	14.8614	13.8651
ENSCAFG00000004019	19.4076	6.45369	16.8658	12.7035	19.0241	5.85114	14.3854	16.8585
ENSCAFG00000017409	9.1611	6.3975	7.90733	9.11085	8.99078	6.74626	10.3786	11.3396
ENSCAFG00000012735	14.9434	7.14725	13.1581	13.0827	14.392	6.20838	9.32609	15.1048
ENSCAFG00000033109	0	0	0	0.0662916	0	0	0	0
ENSCAFG00000017322	0.148853	0.0945428	0.0746528	0.286191	0.209739	0	0.0336187	0.141228
ENSCAFG00000001217	25.1875	18.7727	21.6283	21.1078	28.5453	20.1063	21.9229	26.9662
ENSCAFG00000040543	0	0.162152	0	0	0	0	0	0
ENSCAFG00000035194	0	0.403775	0	0	0.0668114	0	0.217428	0
ENSCAFG00000023780	0.848433	122.154	0.482917	27.3377	0.892732	145.012	0.587292	0.278767
ENSCAFG00000037436	0	0.250217	0	0.511777	0	0	0	0
ENSCAFG00000001345	112.088	98.6374	108.155	91.2036	117.07	107.879	99.4922	84.786
ENSCAFG00000033710	0.171303	0.0467754	0.0756942	0.0719936	0.0298173	0.0894098	0	0
ENSCAFG00000011874	0	1.77729	0	1.0622	0	1.23815	0.039311	0.0332933
ENSCAFG00000004762	23.0636	9.15099	22.2391	14.8913	16.44	5.83025	22.4462	17.3347
ENSCAFG00000035719	5.41376	2.9787	2.52031	2.87098	6.10008	5.07282	2.80475	3.75744
ENSCAFG00000003997	16.6993	9.54799	14.8241	10.6513	15.8026	7.4638	19.3052	14.0001
ENSCAFG00000005321	0.331219	1.08039	0.628462	0.438989	0.285101	0.257156	0.63538	0.98236
ENSCAFG00000003031	24.2488	29.1261	25.8024	25.2313	23.6428	30.0975	26.9779	21.9585
ENSCAFG00000011930	20.713	12.9525	23.3073	19.8125	20.6598	16.0401	21.1721	21.8905
ENSCAFG00000034406	1.49079	0.680767	0.735281	1.02973	1.5749	0.198977	0.613637	1.56905
ENSCAFG00000006649	2.31741	1.14121	1.53084	1.20896	3.08672	0.700916	3.16887	4.55695
ENSCAFG00000029438	0	0	0	0.102077	0	0.0567156	0	0
ENSCAFG00000030262	11.2929	14.1675	8.78484	13.2743	12.0078	16.6303	7.06029	10.2335
ENSCAFG00000032722	0.304515	0.413601	0.249822	0.463855	0.314283	0.47217	0.509003	0.201749
ENSCAFG00000017667	150.206	183.466	136.276	130.124	127.731	203.638	159.86	126.271
ENSCAFG00000017877	0.428539	2.3392	0.303184	0.460594	0.294934	3.4327	1.03291	0.295504
ENSCAFG00000023757	15.8339	0.928155	10.6119	5.94101	18.6291	1.08233	8.86296	10.1788
ENSCAFG00000035028	0.0799732	0.436486	0	0	0	0	0	0.3214
ENSCAFG00000015011	14.6412	10.2692	13.9693	12.975	14.2866	11.853	14.4216	11.9788
ENSCAFG00000016736	10.855	7.11122	8.79527	8.10115	9.51216	6.0865	13.8735	8.94982
ENSCAFG00000012888	55.7002	39.1502	55.5883	48.4591	43.2268	38.3537	52.4382	54.181
ENSCAFG00000008007	0	0	0.0329066	0.0315544	0.0417864	0	0	0
ENSCAFG00000006702	52.8916	52.1135	62.109	48.6582	52.2682	49.5545	59.3528	51.1417
ENSCAFG00000024418	0	0.324471	0	0.328257	0.276595	0.143877	0	0
ENSCAFG00000030545	0.365475	3.85408	0.497242	2.68264	0.383394	5.92337	1.1028	0
ENSCAFG00000005220	5.13677	3.92253	5.32645	5.01346	5.39266	4.1446	6.56763	5.68212
ENSCAFG00000025546	1.61314	1.21134	0.376609	1.05609	1.13343	0.215362	0.516723	0.637742
ENSCAFG00000040732	0.0176879	0.0194901	0	0	0	0	0.0138682	0
ENSCAFG00000029337	25.209	22.5016	19.8482	19.2637	22.9178	25.1406	17.4198	15.386
ENSCAFG00000019111	17.6647	16.9002	18.7076	20.4716	17.807	19.3539	19.0739	20.6469
ENSCAFG00000038175	0.106873	2.01625	0	0.477554	0.0312763	3.46936	0.0768255	0.0148943
ENSCAFG00000012122	0	0	0	0	0	0	0	0.0626208
ENSCAFG00000017728	8.49443	6.78783	8.21423	7.02081	6.87173	4.9774	5.67899	9.75004
ENSCAFG00000000196	0.238077	4.30041	0.316818	3.42784	0.312106	3.86028	0.452852	0.407784
ENSCAFG00000006461	13.3147	9.16548	13.695	14.6231	17.3443	9.01405	12.5653	17.5303
ENSCAFG00000007976	17.8764	4.54053	15.7877	15.1781	17.7506	5.62737	12.3468	19.1368
ENSCAFG00000010597	42.1328	29.0957	41.4472	39.3857	40.5462	22.0415	47.3336	48.0615
ENSCAFG00000029877	32.1235	23.2528	38.0204	31.7702	41.3657	27.5498	30.7674	44.7729
ENSCAFG00000016402	2.18033	21.5931	1.21127	5.43858	1.97278	26.3008	1.65813	1.63085
ENSCAFG00000000856	30.7395	18.9938	26.5274	22.5194	23.0625	18.523	22.94	24.3473
ENSCAFG00000012196	0.400971	0.424257	0.0179314	0.221158	0.112193	0.0757865	0.267915	0.500563
ENSCAFG00000014211	0	0	0.0286147	0	0	0	0	0.0382036
ENSCAFG00000000140	15.6251	6.21948	14.6687	12.379	17.5002	6.49983	11.1775	14.5438
ENSCAFG00000023392	0	0	0	0.0820359	0	0	0	0
ENSCAFG00000008978	6.35061	8.56142	3.5674	5.6095	7.87208	9.8626	4.6997	4.95123
ENSCAFG00000005550	16.7635	24.2114	17.3474	20.9223	17.0826	24.2929	21.5588	16.5483
ENSCAFG00000000809	2.01632	32.1486	2.72997	20.9361	3.67879	50.2179	0.522801	2.05238
ENSCAFG00000030330	5.45785	6.60778	7.78619	7.97549	4.25124	4.98766	8.98869	7.17268
ENSCAFG00000003101	50.8659	24.2292	55.4109	40.3198	50.9392	20.5181	47.7561	51.1645
ENSCAFG00000014488	7.46653	14.759	8.26304	11.3254	8.52524	18.7652	9.06824	8.24152
ENSCAFG00000019170	50.6795	157.813	66.7329	107.786	54.4265	231.649	40.9646	47.8993
ENSCAFG00000016972	11.9558	9.10725	10.5485	11.1083	13.0568	8.90731	13.2341	11.3676
ENSCAFG00000031170	0.85812	1.84104	0.990209	1.60332	0.744139	2.1803	0.587892	0.457689
ENSCAFG00000019002	14.3623	18.9854	17.5204	17.3077	15.9033	19.8549	17.3804	16.793
ENSCAFG00000015402	6.49527	3.55153	5.75977	5.25964	6.23642	3.36606	5.87158	5.47333
ENSCAFG00000015724	9.50216	11.8453	9.80009	10.9887	11.1127	15.3407	10.72	10.505
ENSCAFG00000009116	15.5618	27.0817	17.6059	21.0294	16.9122	32.2171	20.8135	18.5932
ENSCAFG00000032389	48.2671	56.9263	52.5976	49.7158	48.4117	43.4089	41.0577	46.0368
[truncated: 20,518 more rows]
